# Supplementary material for: Data-driven quantum chemical property prediction leveraging 3D conformations with Uni-Mol+
Source: Nat Commun. 2024 Aug 19;15:7104. doi: 10.1038/s41467-024-51321-w (PMC11333583; doi:10.1038/s41467-024-51321-w)
Supplement: Supplementary file 4 — Supplementary Data 1 [file 41467_2024_51321_MOESM4_ESM.zip]

Archive with 3,256 entries (3,253 files):
- Supplementary_Data /
- Supplementary_Data /.DS_Store
- __MACOSX/Supplementary_Data /._.DS_Store
- Supplementary_Data /conformation_energy_fig3/
- Supplementary_Data /conformation_compare_fig2/
- __MACOSX/Supplementary_Data /._conformation_compare_fig2
- Supplementary_Data /readme.txt
- __MACOSX/Supplementary_Data /._readme.txt
- Supplementary_Data /conformation_energy_fig3/3739482_3_1.sdf
- __MACOSX/Supplementary_Data /conformation_energy_fig3/._3739482_3_1.sdf
- Supplementary_Data /conformation_energy_fig3/3666904_4_init.sdf
- __MACOSX/Supplementary_Data /conformation_energy_fig3/._3666904_4_init.sdf
- Supplementary_Data /conformation_energy_fig3/3505419_2_init.sdf
- __MACOSX/Supplementary_Data /conformation_energy_fig3/._3505419_2_init.sdf
- Supplementary_Data /conformation_energy_fig3/3505419_3_init.sdf
- __MACOSX/Supplementary_Data /conformation_energy_fig3/._3505419_3_init.sdf
- Supplementary_Data /conformation_energy_fig3/3666904_5_init.sdf
- __MACOSX/Supplementary_Data /conformation_energy_fig3/._3666904_5_init.sdf
- Supplementary_Data /conformation_energy_fig3/3740286_8_init.sdf
- __MACOSX/Supplementary_Data /conformation_energy_fig3/._3740286_8_init.sdf
- Supplementary_Data /conformation_energy_fig3/3522237_2_1.sdf
- __MACOSX/Supplementary_Data /conformation_energy_fig3/._3522237_2_1.sdf
- Supplementary_Data /conformation_energy_fig3/3729129_7_1.sdf
- __MACOSX/Supplementary_Data /conformation_energy_fig3/._3729129_7_1.sdf
- Supplementary_Data /conformation_energy_fig3/3445070_8_1.sdf
- __MACOSX/Supplementary_Data /conformation_energy_fig3/._3445070_8_1.sdf
- Supplementary_Data /conformation_energy_fig3/3468771_3_1.sdf
- __MACOSX/Supplementary_Data /conformation_energy_fig3/._3468771_3_1.sdf
- Supplementary_Data /conformation_energy_fig3/3501175_8_init.sdf
- __MACOSX/Supplementary_Data /conformation_energy_fig3/._3501175_8_init.sdf
- Supplementary_Data /conformation_energy_fig3/3633277_2_1.sdf
- __MACOSX/Supplementary_Data /conformation_energy_fig3/._3633277_2_1.sdf
- Supplementary_Data /conformation_energy_fig3/3710429_5_1.sdf
- __MACOSX/Supplementary_Data /conformation_energy_fig3/._3710429_5_1.sdf
- Supplementary_Data /conformation_energy_fig3/3745542_4_1.sdf
- __MACOSX/Supplementary_Data /conformation_energy_fig3/._3745542_4_1.sdf
- Supplementary_Data /conformation_energy_fig3/3556059_8_init.sdf
- __MACOSX/Supplementary_Data /conformation_energy_fig3/._3556059_8_init.sdf
- Supplementary_Data /conformation_energy_fig3/3544520_5_init.sdf
- __MACOSX/Supplementary_Data /conformation_energy_fig3/._3544520_5_init.sdf
- Supplementary_Data /conformation_energy_fig3/3556059_2_1.sdf
- __MACOSX/Supplementary_Data /conformation_energy_fig3/._3556059_2_1.sdf
- Supplementary_Data /conformation_energy_fig3/3640562_2_init.sdf
- __MACOSX/Supplementary_Data /conformation_energy_fig3/._3640562_2_init.sdf
- Supplementary_Data /conformation_energy_fig3/3544520_4_init.sdf
- __MACOSX/Supplementary_Data /conformation_energy_fig3/._3544520_4_init.sdf
- Supplementary_Data /conformation_energy_fig3/3640562_3_init.sdf
- __MACOSX/Supplementary_Data /conformation_energy_fig3/._3640562_3_init.sdf
- Supplementary_Data /conformation_energy_fig3/3402538_8_init.sdf
- __MACOSX/Supplementary_Data /conformation_energy_fig3/._3402538_8_init.sdf
- Supplementary_Data /conformation_energy_fig3/3395440_3_1.sdf
- __MACOSX/Supplementary_Data /conformation_energy_fig3/._3395440_3_1.sdf
- Supplementary_Data /conformation_energy_fig3/3730110_2_init.sdf
- __MACOSX/Supplementary_Data /conformation_energy_fig3/._3730110_2_init.sdf
- Supplementary_Data /conformation_energy_fig3/3650246_4_1.sdf
- __MACOSX/Supplementary_Data /conformation_energy_fig3/._3650246_4_1.sdf
- Supplementary_Data /conformation_energy_fig3/3521281_3_1.sdf
- __MACOSX/Supplementary_Data /conformation_energy_fig3/._3521281_3_1.sdf
- Supplementary_Data /conformation_energy_fig3/3730110_3_init.sdf
- __MACOSX/Supplementary_Data /conformation_energy_fig3/._3730110_3_init.sdf
- Supplementary_Data /conformation_energy_fig3/3721150_6_1.sdf
- __MACOSX/Supplementary_Data /conformation_energy_fig3/._3721150_6_1.sdf
- Supplementary_Data /conformation_energy_fig3/3402538_6_1.sdf
- __MACOSX/Supplementary_Data /conformation_energy_fig3/._3402538_6_1.sdf
- Supplementary_Data /conformation_energy_fig3/3623570_1_1.sdf
- __MACOSX/Supplementary_Data /conformation_energy_fig3/._3623570_1_1.sdf
- Supplementary_Data /conformation_energy_fig3/3651112_3_1.sdf
- __MACOSX/Supplementary_Data /conformation_energy_fig3/._3651112_3_1.sdf
- Supplementary_Data /conformation_energy_fig3/3565876_7_1.sdf
- __MACOSX/Supplementary_Data /conformation_energy_fig3/._3565876_7_1.sdf
- Supplementary_Data /conformation_energy_fig3/3496400_7_1.sdf
- __MACOSX/Supplementary_Data /conformation_energy_fig3/._3496400_7_1.sdf
- Supplementary_Data /conformation_energy_fig3/3474990_5_1.sdf
- __MACOSX/Supplementary_Data /conformation_energy_fig3/._3474990_5_1.sdf
- Supplementary_Data /conformation_energy_fig3/3531987_7_init.sdf
- __MACOSX/Supplementary_Data /conformation_energy_fig3/._3531987_7_init.sdf
- Supplementary_Data /conformation_energy_fig3/3531987_6_init.sdf
- __MACOSX/Supplementary_Data /conformation_energy_fig3/._3531987_6_init.sdf
- Supplementary_Data /conformation_energy_fig3/3711447_6_1.sdf
- __MACOSX/Supplementary_Data /conformation_energy_fig3/._3711447_6_1.sdf
- Supplementary_Data /conformation_energy_fig3/3559595_4_1.sdf
- __MACOSX/Supplementary_Data /conformation_energy_fig3/._3559595_4_1.sdf
- Supplementary_Data /conformation_energy_fig3/3699559_3_1.sdf
- __MACOSX/Supplementary_Data /conformation_energy_fig3/._3699559_3_1.sdf
- Supplementary_Data /conformation_energy_fig3/3713871_6_1.sdf
- __MACOSX/Supplementary_Data /conformation_energy_fig3/._3713871_6_1.sdf
- Supplementary_Data /conformation_energy_fig3/3501175_3_1.sdf
- __MACOSX/Supplementary_Data /conformation_energy_fig3/._3501175_3_1.sdf
- Supplementary_Data /conformation_energy_fig3/3469754_1_init.sdf
- __MACOSX/Supplementary_Data /conformation_energy_fig3/._3469754_1_init.sdf
- Supplementary_Data /conformation_energy_fig3/3533922_8_1.sdf
- __MACOSX/Supplementary_Data /conformation_energy_fig3/._3533922_8_1.sdf
- Supplementary_Data /conformation_energy_fig3/3493900_1_1.sdf
- __MACOSX/Supplementary_Data /conformation_energy_fig3/._3493900_1_1.sdf
- Supplementary_Data /conformation_energy_fig3/3521281_4_init.sdf
- __MACOSX/Supplementary_Data /conformation_energy_fig3/._3521281_4_init.sdf
- Supplementary_Data /conformation_energy_fig3/3623996_5_1.sdf
- __MACOSX/Supplementary_Data /conformation_energy_fig3/._3623996_5_1.sdf
- Supplementary_Data /conformation_energy_fig3/3521281_5_init.sdf
- __MACOSX/Supplementary_Data /conformation_energy_fig3/._3521281_5_init.sdf
- Supplementary_Data /conformation_energy_fig3/3445006_8_init.sdf
- __MACOSX/Supplementary_Data /conformation_energy_fig3/._3445006_8_init.sdf
- Supplementary_Data /conformation_energy_fig3/3514754_5_1.sdf
- __MACOSX/Supplementary_Data /conformation_energy_fig3/._3514754_5_1.sdf
- Supplementary_Data /conformation_energy_fig3/3435781_7_init.sdf
- __MACOSX/Supplementary_Data /conformation_energy_fig3/._3435781_7_init.sdf
- Supplementary_Data /conformation_energy_fig3/3435781_6_init.sdf
- __MACOSX/Supplementary_Data /conformation_energy_fig3/._3435781_6_init.sdf
- Supplementary_Data /conformation_energy_fig3/3605344_2_1.sdf
- __MACOSX/Supplementary_Data /conformation_energy_fig3/._3605344_2_1.sdf
- Supplementary_Data /conformation_energy_fig3/3693663_2_1.sdf
- __MACOSX/Supplementary_Data /conformation_energy_fig3/._3693663_2_1.sdf
- Supplementary_Data /conformation_energy_fig3/3713871_8_init.sdf
- __MACOSX/Supplementary_Data /conformation_energy_fig3/._3713871_8_init.sdf
- Supplementary_Data /conformation_energy_fig3/3556435_4_1.sdf
- __MACOSX/Supplementary_Data /conformation_energy_fig3/._3556435_4_1.sdf
- Supplementary_Data /conformation_energy_fig3/3716088_4_1.sdf
- __MACOSX/Supplementary_Data /conformation_energy_fig3/._3716088_4_1.sdf
- Supplementary_Data /conformation_energy_fig3/3545884_3_init.sdf
- __MACOSX/Supplementary_Data /conformation_energy_fig3/._3545884_3_init.sdf
- Supplementary_Data /conformation_energy_fig3/3590743_8_1.sdf
- __MACOSX/Supplementary_Data /conformation_energy_fig3/._3590743_8_1.sdf
- Supplementary_Data /conformation_energy_fig3/3710429_5_init.sdf
- __MACOSX/Supplementary_Data /conformation_energy_fig3/._3710429_5_init.sdf
- Supplementary_Data /conformation_energy_fig3/3480318_1_1.sdf
- __MACOSX/Supplementary_Data /conformation_energy_fig3/._3480318_1_1.sdf
- Supplementary_Data /conformation_energy_fig3/3710429_4_init.sdf
- __MACOSX/Supplementary_Data /conformation_energy_fig3/._3710429_4_init.sdf
- Supplementary_Data /conformation_energy_fig3/3545884_2_init.sdf
- __MACOSX/Supplementary_Data /conformation_energy_fig3/._3545884_2_init.sdf
- Supplementary_Data /conformation_energy_fig3/3577275_8_init.sdf
- __MACOSX/Supplementary_Data /conformation_energy_fig3/._3577275_8_init.sdf
- Supplementary_Data /conformation_energy_fig3/3730021_6_1.sdf
- __MACOSX/Supplementary_Data /conformation_energy_fig3/._3730021_6_1.sdf
- Supplementary_Data /conformation_energy_fig3/3614749_7_1.sdf
- __MACOSX/Supplementary_Data /conformation_energy_fig3/._3614749_7_1.sdf
- Supplementary_Data /conformation_energy_fig3/3696223_1_1.sdf
- __MACOSX/Supplementary_Data /conformation_energy_fig3/._3696223_1_1.sdf
- Supplementary_Data /conformation_energy_fig3/3716088_1_init.sdf
- __MACOSX/Supplementary_Data /conformation_energy_fig3/._3716088_1_init.sdf
- Supplementary_Data /conformation_energy_fig3/3545884_2_1.sdf
- __MACOSX/Supplementary_Data /conformation_energy_fig3/._3545884_2_1.sdf
- Supplementary_Data /conformation_energy_fig3/3741798_2_1.sdf
- __MACOSX/Supplementary_Data /conformation_energy_fig3/._3741798_2_1.sdf
- Supplementary_Data /conformation_energy_fig3/3531987_5_1.sdf
- __MACOSX/Supplementary_Data /conformation_energy_fig3/._3531987_5_1.sdf
- Supplementary_Data /conformation_energy_fig3/3512050_2_1.sdf
- __MACOSX/Supplementary_Data /conformation_energy_fig3/._3512050_2_1.sdf
- Supplementary_Data /conformation_energy_fig3/3545413_7_1.sdf
- __MACOSX/Supplementary_Data /conformation_energy_fig3/._3545413_7_1.sdf
- Supplementary_Data /conformation_energy_fig3/3432769_4_1.sdf
- __MACOSX/Supplementary_Data /conformation_energy_fig3/._3432769_4_1.sdf
- Supplementary_Data /conformation_energy_fig3/3395440_6_init.sdf
- __MACOSX/Supplementary_Data /conformation_energy_fig3/._3395440_6_init.sdf
- Supplementary_Data /conformation_energy_fig3/3565876_5_init.sdf
- __MACOSX/Supplementary_Data /conformation_energy_fig3/._3565876_5_init.sdf
- Supplementary_Data /conformation_energy_fig3/3592135_5_1.sdf
- __MACOSX/Supplementary_Data /conformation_energy_fig3/._3592135_5_1.sdf
- Supplementary_Data /conformation_energy_fig3/3395440_7_init.sdf
- __MACOSX/Supplementary_Data /conformation_energy_fig3/._3395440_7_init.sdf
- Supplementary_Data /conformation_energy_fig3/3565876_4_init.sdf
- __MACOSX/Supplementary_Data /conformation_energy_fig3/._3565876_4_init.sdf
- Supplementary_Data /conformation_energy_fig3/3699558_7_1.sdf
- __MACOSX/Supplementary_Data /conformation_energy_fig3/._3699558_7_1.sdf
- Supplementary_Data /conformation_energy_fig3/3538410_8_1.sdf
- __MACOSX/Supplementary_Data /conformation_energy_fig3/._3538410_8_1.sdf
- Supplementary_Data /conformation_energy_fig3/3675712_1_init.sdf
- __MACOSX/Supplementary_Data /conformation_energy_fig3/._3675712_1_init.sdf
- Supplementary_Data /conformation_energy_fig3/3693012_5_1.sdf
- __MACOSX/Supplementary_Data /conformation_energy_fig3/._3693012_5_1.sdf
- Supplementary_Data /conformation_energy_fig3/3718420_1_1.sdf
- __MACOSX/Supplementary_Data /conformation_energy_fig3/._3718420_1_1.sdf
- Supplementary_Data /conformation_energy_fig3/3570170_6_init.sdf
- __MACOSX/Supplementary_Data /conformation_energy_fig3/._3570170_6_init.sdf
- Supplementary_Data /conformation_energy_fig3/3666904_2_1.sdf
- __MACOSX/Supplementary_Data /conformation_energy_fig3/._3666904_2_1.sdf
- Supplementary_Data /conformation_energy_fig3/3570170_7_init.sdf
- __MACOSX/Supplementary_Data /conformation_energy_fig3/._3570170_7_init.sdf
- Supplementary_Data /conformation_energy_fig3/3544520_7_1.sdf
- __MACOSX/Supplementary_Data /conformation_energy_fig3/._3544520_7_1.sdf
- Supplementary_Data /conformation_energy_fig3/3636249_2_1.sdf
- __MACOSX/Supplementary_Data /conformation_energy_fig3/._3636249_2_1.sdf
- Supplementary_Data /conformation_energy_fig3/3686491_8_init.sdf
- __MACOSX/Supplementary_Data /conformation_energy_fig3/._3686491_8_init.sdf
- Supplementary_Data /conformation_energy_fig3/3650246_5_init.sdf
- __MACOSX/Supplementary_Data /conformation_energy_fig3/._3650246_5_init.sdf
- Supplementary_Data /conformation_energy_fig3/3694863_1_init.sdf
- __MACOSX/Supplementary_Data /conformation_energy_fig3/._3694863_1_init.sdf
- Supplementary_Data /conformation_energy_fig3/3650246_4_init.sdf
- __MACOSX/Supplementary_Data /conformation_energy_fig3/._3650246_4_init.sdf
- Supplementary_Data /conformation_energy_fig3/3675712_4_1.sdf
- __MACOSX/Supplementary_Data /conformation_energy_fig3/._3675712_4_1.sdf
- Supplementary_Data /conformation_energy_fig3/3408922_1_1.sdf
- __MACOSX/Supplementary_Data /conformation_energy_fig3/._3408922_1_1.sdf
- Supplementary_Data /conformation_energy_fig3/3705750_3_init.sdf
- __MACOSX/Supplementary_Data /conformation_energy_fig3/._3705750_3_init.sdf
- Supplementary_Data /conformation_energy_fig3/3705750_2_init.sdf
- __MACOSX/Supplementary_Data /conformation_energy_fig3/._3705750_2_init.sdf
- Supplementary_Data /conformation_energy_fig3/3563717_5_1.sdf
- __MACOSX/Supplementary_Data /conformation_energy_fig3/._3563717_5_1.sdf
- Supplementary_Data /conformation_energy_fig3/3705750_1_1.sdf
- __MACOSX/Supplementary_Data /conformation_energy_fig3/._3705750_1_1.sdf
- Supplementary_Data /conformation_energy_fig3/3493900_7_init.sdf
- __MACOSX/Supplementary_Data /conformation_energy_fig3/._3493900_7_init.sdf
- Supplementary_Data /conformation_energy_fig3/3652483_8_1.sdf
- __MACOSX/Supplementary_Data /conformation_energy_fig3/._3652483_8_1.sdf
- Supplementary_Data /conformation_energy_fig3/3445006_3_init.sdf
- __MACOSX/Supplementary_Data /conformation_energy_fig3/._3445006_3_init.sdf
- Supplementary_Data /conformation_energy_fig3/3445006_2_init.sdf
- __MACOSX/Supplementary_Data /conformation_energy_fig3/._3445006_2_init.sdf
- Supplementary_Data /conformation_energy_fig3/3493900_6_init.sdf
- __MACOSX/Supplementary_Data /conformation_energy_fig3/._3493900_6_init.sdf
- Supplementary_Data /conformation_energy_fig3/3693012_7_1.sdf
- __MACOSX/Supplementary_Data /conformation_energy_fig3/._3693012_7_1.sdf
- Supplementary_Data /conformation_energy_fig3/3718420_3_1.sdf
- __MACOSX/Supplementary_Data /conformation_energy_fig3/._3718420_3_1.sdf
- Supplementary_Data /conformation_energy_fig3/3544520_5_1.sdf
- __MACOSX/Supplementary_Data /conformation_energy_fig3/._3544520_5_1.sdf
- Supplementary_Data /conformation_energy_fig3/3699558_5_1.sdf
- __MACOSX/Supplementary_Data /conformation_energy_fig3/._3699558_5_1.sdf
- Supplementary_Data /conformation_energy_fig3/3532925_7_init.sdf
- __MACOSX/Supplementary_Data /conformation_energy_fig3/._3532925_7_init.sdf
- Supplementary_Data /conformation_energy_fig3/3532925_6_init.sdf
- __MACOSX/Supplementary_Data /conformation_energy_fig3/._3532925_6_init.sdf
- Supplementary_Data /conformation_energy_fig3/3592135_7_1.sdf
- __MACOSX/Supplementary_Data /conformation_energy_fig3/._3592135_7_1.sdf
- Supplementary_Data /conformation_energy_fig3/3448588_8_1.sdf
- __MACOSX/Supplementary_Data /conformation_energy_fig3/._3448588_8_1.sdf
- Supplementary_Data /conformation_energy_fig3/3563717_7_1.sdf
- __MACOSX/Supplementary_Data /conformation_energy_fig3/._3563717_7_1.sdf
- Supplementary_Data /conformation_energy_fig3/3705750_3_1.sdf
- __MACOSX/Supplementary_Data /conformation_energy_fig3/._3705750_3_1.sdf
- Supplementary_Data /conformation_energy_fig3/3675712_6_1.sdf
- __MACOSX/Supplementary_Data /conformation_energy_fig3/._3675712_6_1.sdf
- Supplementary_Data /conformation_energy_fig3/3408922_3_1.sdf
- __MACOSX/Supplementary_Data /conformation_energy_fig3/._3408922_3_1.sdf
- Supplementary_Data /conformation_energy_fig3/3548785_5_init.sdf
- __MACOSX/Supplementary_Data /conformation_energy_fig3/._3548785_5_init.sdf
- Supplementary_Data /conformation_energy_fig3/3528627_8_1.sdf
- __MACOSX/Supplementary_Data /conformation_energy_fig3/._3528627_8_1.sdf
- Supplementary_Data /conformation_energy_fig3/3548785_4_init.sdf
- __MACOSX/Supplementary_Data /conformation_energy_fig3/._3548785_4_init.sdf
- Supplementary_Data /conformation_energy_fig3/3730021_4_1.sdf
- __MACOSX/Supplementary_Data /conformation_energy_fig3/._3730021_4_1.sdf
- Supplementary_Data /conformation_energy_fig3/3614749_5_1.sdf
- __MACOSX/Supplementary_Data /conformation_energy_fig3/._3614749_5_1.sdf
- Supplementary_Data /conformation_energy_fig3/3696223_3_1.sdf
- __MACOSX/Supplementary_Data /conformation_energy_fig3/._3696223_3_1.sdf
- Supplementary_Data /conformation_energy_fig3/3716088_6_1.sdf
- __MACOSX/Supplementary_Data /conformation_energy_fig3/._3716088_6_1.sdf
- Supplementary_Data /conformation_energy_fig3/3556059_2_init.sdf
- __MACOSX/Supplementary_Data /conformation_energy_fig3/._3556059_2_init.sdf
- Supplementary_Data /conformation_energy_fig3/3512050_7_init.sdf
- __MACOSX/Supplementary_Data /conformation_energy_fig3/._3512050_7_init.sdf
- Supplementary_Data /conformation_energy_fig3/3402538_3_init.sdf
- __MACOSX/Supplementary_Data /conformation_energy_fig3/._3402538_3_init.sdf
- Supplementary_Data /conformation_energy_fig3/3640562_8_init.sdf
- __MACOSX/Supplementary_Data /conformation_energy_fig3/._3640562_8_init.sdf
- Supplementary_Data /conformation_energy_fig3/3480318_3_1.sdf
- __MACOSX/Supplementary_Data /conformation_energy_fig3/._3480318_3_1.sdf
- Supplementary_Data /conformation_energy_fig3/3556059_3_init.sdf
- __MACOSX/Supplementary_Data /conformation_energy_fig3/._3556059_3_init.sdf
- Supplementary_Data /conformation_energy_fig3/3512050_6_init.sdf
- __MACOSX/Supplementary_Data /conformation_energy_fig3/._3512050_6_init.sdf
- Supplementary_Data /conformation_energy_fig3/3732943_8_1.sdf
- __MACOSX/Supplementary_Data /conformation_energy_fig3/._3732943_8_1.sdf
- Supplementary_Data /conformation_energy_fig3/3402538_2_init.sdf
- __MACOSX/Supplementary_Data /conformation_energy_fig3/._3402538_2_init.sdf
- Supplementary_Data /conformation_energy_fig3/3730110_8_init.sdf
- __MACOSX/Supplementary_Data /conformation_energy_fig3/._3730110_8_init.sdf
- Supplementary_Data /conformation_energy_fig3/3556435_6_1.sdf
- __MACOSX/Supplementary_Data /conformation_energy_fig3/._3556435_6_1.sdf
- Supplementary_Data /conformation_energy_fig3/3545413_5_1.sdf
- __MACOSX/Supplementary_Data /conformation_energy_fig3/._3545413_5_1.sdf
- Supplementary_Data /conformation_energy_fig3/3432769_6_1.sdf
- __MACOSX/Supplementary_Data /conformation_energy_fig3/._3432769_6_1.sdf
- Supplementary_Data /conformation_energy_fig3/3501175_3_init.sdf
- __MACOSX/Supplementary_Data /conformation_energy_fig3/._3501175_3_init.sdf
- Supplementary_Data /conformation_energy_fig3/3501175_2_init.sdf
- __MACOSX/Supplementary_Data /conformation_energy_fig3/._3501175_2_init.sdf
- Supplementary_Data /conformation_energy_fig3/3603131_8_1.sdf
- __MACOSX/Supplementary_Data /conformation_energy_fig3/._3603131_8_1.sdf
- Supplementary_Data /conformation_energy_fig3/3438312_1_init.sdf
- __MACOSX/Supplementary_Data /conformation_energy_fig3/._3438312_1_init.sdf
- Supplementary_Data /conformation_energy_fig3/3445006_2_1.sdf
- __MACOSX/Supplementary_Data /conformation_energy_fig3/._3445006_2_1.sdf
- Supplementary_Data /conformation_energy_fig3/3531987_7_1.sdf
- __MACOSX/Supplementary_Data /conformation_energy_fig3/._3531987_7_1.sdf
- Supplementary_Data /conformation_energy_fig3/3740286_3_init.sdf
- __MACOSX/Supplementary_Data /conformation_energy_fig3/._3740286_3_init.sdf
- Supplementary_Data /conformation_energy_fig3/3505419_8_init.sdf
- __MACOSX/Supplementary_Data /conformation_energy_fig3/._3505419_8_init.sdf
- Supplementary_Data /conformation_energy_fig3/3740286_2_init.sdf
- __MACOSX/Supplementary_Data /conformation_energy_fig3/._3740286_2_init.sdf
- Supplementary_Data /conformation_energy_fig3/3559595_6_1.sdf
- __MACOSX/Supplementary_Data /conformation_energy_fig3/._3559595_6_1.sdf
- Supplementary_Data /conformation_energy_fig3/3699559_1_1.sdf
- __MACOSX/Supplementary_Data /conformation_energy_fig3/._3699559_1_1.sdf
- Supplementary_Data /conformation_energy_fig3/3711447_4_1.sdf
- __MACOSX/Supplementary_Data /conformation_energy_fig3/._3711447_4_1.sdf
[truncated: 2,956 more entries]
