# Supplementary material for: Data-driven quantum chemical property prediction leveraging 3D conformations with Uni-Mol+
Source: Nat Commun. 2024 Aug 19;15:7104. doi: 10.1038/s41467-024-51321-w (PMC11333583; doi:10.1038/s41467-024-51321-w)
Supplement: Supplementary file 4 — Supplementary Data 1 [file 41467_2024_51321_MOESM4_ESM.zip › Supplementary_Data /readme.txt]

The initial conformations, predicted conformations, and DFT conformations shown in Figure 2 are provided in the 'conformation_compare_fig2' folder. In this folder, files with the suffix '_init_align.sdf' are the initial conformations, '_target_align.sdf' are the DFT conformations, '_0_align.sdf' are the predicted conformations at R=0, and '_1_align.sdf' are the predicted conformations at R=1. For the data points in Figure 3, we have provided the initial conformations and the model-predicted conformations in the 'conformation_energy_fig3' folder."  In this folder, files with the suffix '_init.sdf' are the initial conformations and ‘_1.sdf’ are the predicted conformations. Please note that these data are only used for showcase purposes and not for training.
