# Supplementary material for: Data-driven quantum chemical property prediction leveraging 3D conformations with Uni-Mol+
Source: Nat Commun. 2024 Aug 19;15:7104. doi: 10.1038/s41467-024-51321-w (PMC11333583; doi:10.1038/s41467-024-51321-w)
Supplement: Supplementary file 4 — Supplementary Data 1 [file 41467_2024_51321_MOESM4_ESM.zip › Supplementary_Data /conformation_energy_fig3/3739482_3_1.sdf]

     RDKit          3D

 18 19  0  0  0  0  0  0  0  0999 V2000
   -3.4497   -1.0155    0.7212 O   0  0  0  0  0  0  0  0  0  0  0  0
   -2.7500   -0.2976   -0.1925 C   0  0  0  0  0  0  0  0  0  0  0  0
   -3.3027    0.2329   -1.1160 O   0  0  0  0  0  0  0  0  0  0  0  0
   -1.2883   -0.2278    0.0423 C   0  0  0  0  0  0  0  0  0  0  0  0
   -0.4774   -0.7481    1.0106 C   0  0  0  0  0  0  0  0  0  0  0  0
    0.8584   -0.3281    0.6911 C   0  0  0  0  0  0  0  0  0  0  0  0
    0.7323    0.4356   -0.4830 C   0  0  0  0  0  0  0  0  0  0  0  0
   -0.5712    0.4965   -0.8769 O   0  0  0  0  0  0  0  0  0  0  0  0
    1.8087    1.0341   -1.1303 C   0  0  0  0  0  0  0  0  0  0  0  0
    3.0575    0.8416   -0.5518 C   0  0  0  0  0  0  0  0  0  0  0  0
    3.2181    0.0818    0.6246 C   0  0  0  0  0  0  0  0  0  0  0  0
    2.1338   -0.5076    1.2564 C   0  0  0  0  0  0  0  0  0  0  0  0
   -2.9787   -1.4472    1.4775 H   0  0  0  0  0  0  0  0  0  0  0  0
   -0.7864   -1.3666    1.8661 H   0  0  0  0  0  0  0  0  0  0  0  0
    1.6786    1.6263   -2.0481 H   0  0  0  0  0  0  0  0  0  0  0  0
    3.9425    1.2934   -1.0235 H   0  0  0  0  0  0  0  0  0  0  0  0
    4.2243   -0.0462    1.0501 H   0  0  0  0  0  0  0  0  0  0  0  0
    2.2672   -1.0992    2.1742 H   0  0  0  0  0  0  0  0  0  0  0  0
  1  2  1  0
  2  3  2  0
  2  4  1  0
  4  5  2  0
  5  6  1  0
  6  7  2  0
  7  8  1  0
  7  9  1  0
  9 10  2  0
 10 11  1  0
 11 12  2  0
  8  4  1  0
 12  6  1  0
  1 13  1  0
  5 14  1  0
  9 15  1  0
 10 16  1  0
 11 17  1  0
 12 18  1  0
M  END
$$$$
