# Supplementary material for: Data-driven quantum chemical property prediction leveraging 3D conformations with Uni-Mol+
Source: Nat Commun. 2024 Aug 19;15:7104. doi: 10.1038/s41467-024-51321-w (PMC11333583; doi:10.1038/s41467-024-51321-w)
Supplement: Supplementary file 4 — Supplementary Data 1 [file 41467_2024_51321_MOESM4_ESM.zip › Supplementary_Data /conformation_energy_fig3/3505419_2_init.sdf]

     RDKit          3D

 16 16  0  0  0  0  0  0  0  0999 V2000
   -2.6599   -1.6148   -0.1423 O   0  0  0  0  0  0  0  0  0  0  0  0
   -1.6115   -0.7407   -0.0907 C   0  0  0  0  0  0  0  0  0  0  0  0
   -0.3027   -1.2081    0.0280 C   0  0  0  0  0  0  0  0  0  0  0  0
    0.7671   -0.2975    0.0856 C   0  0  0  0  0  0  0  0  0  0  0  0
    0.4974    1.0804    0.0063 C   0  0  0  0  0  0  0  0  0  0  0  0
   -0.8176    1.5374   -0.1131 C   0  0  0  0  0  0  0  0  0  0  0  0
   -1.8705    0.6277   -0.1603 C   0  0  0  0  0  0  0  0  0  0  0  0
   -3.1358    1.0609   -0.2748 F   0  0  0  0  0  0  0  0  0  0  0  0
   -1.1130    3.2313   -0.2024 Cl  0  0  0  0  0  0  0  0  0  0  0  0
    2.1909   -0.7900    0.1911 C   0  0  0  0  0  0  0  0  0  0  0  0
    2.7768   -0.9292   -1.0281 F   0  0  0  0  0  0  0  0  0  0  0  0
    2.2876   -2.0055    0.7969 F   0  0  0  0  0  0  0  0  0  0  0  0
    2.9912    0.0482    0.9037 F   0  0  0  0  0  0  0  0  0  0  0  0
   -3.5854   -1.2733   -0.2267 H   0  0  0  0  0  0  0  0  0  0  0  0
   -0.1075   -2.2896    0.0766 H   0  0  0  0  0  0  0  0  0  0  0  0
    1.3265    1.8026    0.0383 H   0  0  0  0  0  0  0  0  0  0  0  0
  1  2  1  0
  2  3  2  0
  3  4  1  0
  4  5  2  0
  5  6  1  0
  6  7  2  0
  7  8  1  0
  6  9  1  0
  4 10  1  0
 10 11  1  0
 10 12  1  0
 10 13  1  0
  7  2  1  0
  1 14  1  0
  3 15  1  0
  5 16  1  0
M  END
$$$$
