# Supplementary material for: Data-driven quantum chemical property prediction leveraging 3D conformations with Uni-Mol+
Source: Nat Commun. 2024 Aug 19;15:7104. doi: 10.1038/s41467-024-51321-w (PMC11333583; doi:10.1038/s41467-024-51321-w)
Supplement: Supplementary file 4 — Supplementary Data 1 [file 41467_2024_51321_MOESM4_ESM.zip › Supplementary_Data /conformation_energy_fig3/3505419_3_init.sdf]

     RDKit          3D

 16 16  0  0  0  0  0  0  0  0999 V2000
   -2.6781   -1.5637    0.2909 O   0  0  0  0  0  0  0  0  0  0  0  0
   -1.6205   -0.7152    0.1252 C   0  0  0  0  0  0  0  0  0  0  0  0
   -0.3111   -1.1842    0.2285 C   0  0  0  0  0  0  0  0  0  0  0  0
    0.7687   -0.3014    0.0503 C   0  0  0  0  0  0  0  0  0  0  0  0
    0.5068    1.0544   -0.2158 C   0  0  0  0  0  0  0  0  0  0  0  0
   -0.8091    1.5134   -0.3165 C   0  0  0  0  0  0  0  0  0  0  0  0
   -1.8710    0.6292   -0.1473 C   0  0  0  0  0  0  0  0  0  0  0  0
   -3.1372    1.0645   -0.2431 F   0  0  0  0  0  0  0  0  0  0  0  0
   -1.0943    3.1787   -0.6487 Cl  0  0  0  0  0  0  0  0  0  0  0  0
    2.1913   -0.7911    0.1820 C   0  0  0  0  0  0  0  0  0  0  0  0
    3.0589   -0.1270   -0.6287 F   0  0  0  0  0  0  0  0  0  0  0  0
    2.3275   -2.1107   -0.1242 F   0  0  0  0  0  0  0  0  0  0  0  0
    2.6680   -0.6470    1.4474 F   0  0  0  0  0  0  0  0  0  0  0  0
   -3.6039   -1.2213    0.2157 H   0  0  0  0  0  0  0  0  0  0  0  0
   -0.1230   -2.2453    0.4493 H   0  0  0  0  0  0  0  0  0  0  0  0
    1.3427    1.7576   -0.3454 H   0  0  0  0  0  0  0  0  0  0  0  0
  1  2  1  0
  2  3  2  0
  3  4  1  0
  4  5  2  0
  5  6  1  0
  6  7  2  0
  7  8  1  0
  6  9  1  0
  4 10  1  0
 10 11  1  0
 10 12  1  0
 10 13  1  0
  7  2  1  0
  1 14  1  0
  3 15  1  0
  5 16  1  0
M  END
$$$$
