# Supplementary material for: Data-driven quantum chemical property prediction leveraging 3D conformations with Uni-Mol+
Source: Nat Commun. 2024 Aug 19;15:7104. doi: 10.1038/s41467-024-51321-w (PMC11333583; doi:10.1038/s41467-024-51321-w)
Supplement: Supplementary file 4 — Supplementary Data 1 [file 41467_2024_51321_MOESM4_ESM.zip › Supplementary_Data /conformation_energy_fig3/3666904_5_init.sdf]

     RDKit          3D

 31 31  0  0  0  0  0  0  0  0999 V2000
    3.7737    0.4446    0.4249 C   0  0  0  0  0  0  0  0  0  0  0  0
    2.2859    0.7683    0.2868 C   0  0  2  0  0  0  0  0  0  0  0  0
    1.5212    0.2669    1.5200 C   0  0  0  0  0  0  0  0  0  0  0  0
    0.0110    0.3346    1.2984 C   0  0  0  0  0  0  0  0  0  0  0  0
   -0.4406   -0.5424    0.1035 C   0  0  2  0  0  0  0  0  0  0  0  0
    0.5262   -0.4113   -1.0605 C   0  0  0  0  0  0  0  0  0  0  0  0
    1.7239    0.1891   -0.9842 C   0  0  0  0  0  0  0  0  0  0  0  0
   -1.9488   -0.3092   -0.2954 C   0  0  0  0  0  0  0  0  0  0  0  0
   -2.1756    1.0702   -0.9463 C   0  0  0  0  0  0  0  0  0  0  0  0
   -2.4150   -1.3955   -1.2929 C   0  0  0  0  0  0  0  0  0  0  0  0
   -2.8620   -0.4152    0.9457 C   0  0  0  0  0  0  0  0  0  0  0  0
    4.0391    0.3869    1.4908 H   0  0  0  0  0  0  0  0  0  0  0  0
    3.9854   -0.5206   -0.0585 H   0  0  0  0  0  0  0  0  0  0  0  0
    4.3672    1.2346   -0.0585 H   0  0  0  0  0  0  0  0  0  0  0  0
    2.1654    1.8601    0.2285 H   0  0  0  0  0  0  0  0  0  0  0  0
    1.8081   -0.7759    1.7207 H   0  0  0  0  0  0  0  0  0  0  0  0
    1.7773    0.9106    2.3744 H   0  0  0  0  0  0  0  0  0  0  0  0
   -0.4975   -0.0162    2.2085 H   0  0  0  0  0  0  0  0  0  0  0  0
   -0.2525    1.3783    1.0722 H   0  0  0  0  0  0  0  0  0  0  0  0
   -0.4038   -1.5925    0.4291 H   0  0  0  0  0  0  0  0  0  0  0  0
    0.2249   -0.8362   -2.0293 H   0  0  0  0  0  0  0  0  0  0  0  0
    2.3282    0.2621   -1.9005 H   0  0  0  0  0  0  0  0  0  0  0  0
   -2.3005    1.8302   -0.1608 H   0  0  0  0  0  0  0  0  0  0  0  0
   -1.3077    1.3279   -1.5711 H   0  0  0  0  0  0  0  0  0  0  0  0
   -3.0802    1.0366   -1.5711 H   0  0  0  0  0  0  0  0  0  0  0  0
   -2.7892   -2.2677   -0.7367 H   0  0  0  0  0  0  0  0  0  0  0  0
   -3.2190   -0.9916   -1.9257 H   0  0  0  0  0  0  0  0  0  0  0  0
   -1.5682   -1.6999   -1.9257 H   0  0  0  0  0  0  0  0  0  0  0  0
   -2.2509   -0.3443    1.8576 H   0  0  0  0  0  0  0  0  0  0  0  0
   -3.5961    0.4039    0.9318 H   0  0  0  0  0  0  0  0  0  0  0  0
   -3.3892   -1.3805    0.9318 H   0  0  0  0  0  0  0  0  0  0  0  0
  1  2  1  0
  2  3  1  0
  3  4  1  0
  4  5  1  0
  5  6  1  0
  6  7  2  0
  5  8  1  0
  8  9  1  0
  8 10  1  0
  8 11  1  0
  7  2  1  0
  1 12  1  0
  1 13  1  0
  1 14  1  0
  2 15  1  6
  3 16  1  0
  3 17  1  0
  4 18  1  0
  4 19  1  0
  5 20  1  1
  6 21  1  0
  7 22  1  0
  9 23  1  0
  9 24  1  0
  9 25  1  0
 10 26  1  0
 10 27  1  0
 10 28  1  0
 11 29  1  0
 11 30  1  0
 11 31  1  0
M  END
$$$$
