# Supplementary material for: Data-driven quantum chemical property prediction leveraging 3D conformations with Uni-Mol+
Source: Nat Commun. 2024 Aug 19;15:7104. doi: 10.1038/s41467-024-51321-w (PMC11333583; doi:10.1038/s41467-024-51321-w)
Supplement: Supplementary file 4 — Supplementary Data 1 [file 41467_2024_51321_MOESM4_ESM.zip › Supplementary_Data /conformation_energy_fig3/3522237_2_1.sdf]

     RDKit          3D

 22 22  0  0  0  0  0  0  0  0999 V2000
    4.4947   -0.7711   -1.6487 N   0  0  0  0  0  0  0  0  0  0  0  0
    3.6982   -0.4251   -0.8890 C   0  0  0  0  0  0  0  0  0  0  0  0
    2.6791    0.1079   -0.0456 C   0  0  0  0  0  3  0  0  0  0  0  0
    1.3526   -0.1269   -0.3387 C   0  0  0  0  0  0  0  0  0  0  0  0
    0.3647    0.1656    0.5173 N   0  0  0  0  0  0  0  0  0  0  0  0
   -0.9041   -0.0223    0.1954 C   0  0  0  0  0  0  0  0  0  0  0  0
   -1.4521   -0.5872   -1.0181 C   0  0  0  0  0  0  0  0  0  0  0  0
   -2.8010   -0.6577   -1.2214 C   0  0  0  0  0  3  0  0  0  0  0  0
   -3.7031   -0.3232   -0.2409 N   0  0  0  0  0  0  0  0  0  0  0  0
   -3.2255    0.1976    0.9385 C   0  0  0  0  0  0  0  0  0  0  0  0
   -1.8921    0.3735    1.1641 C   0  0  0  0  0  0  0  0  0  0  0  0
   -5.1388   -0.4500   -0.4721 C   0  0  0  0  0  0  0  0  0  0  0  0
    3.0799    0.9001    1.0663 C   0  0  0  0  0  0  0  0  0  0  0  0
    3.4278    1.5249    1.9784 N   0  0  0  0  0  0  0  0  0  0  0  0
    1.0959   -0.5710   -1.3117 H   0  0  0  0  0  0  0  0  0  0  0  0
   -0.7694   -0.9674   -1.7922 H   0  0  0  0  0  0  0  0  0  0  0  0
   -3.0182   -0.0011   -2.0768 H   0  0  0  0  0  0  0  0  0  0  0  0
   -3.9410    0.4812    1.7244 H   0  0  0  0  0  0  0  0  0  0  0  0
   -1.5636    0.8291    2.1098 H   0  0  0  0  0  0  0  0  0  0  0  0
   -5.6631   -0.4962    0.4938 H   0  0  0  0  0  0  0  0  0  0  0  0
   -5.4966    0.4201   -1.0422 H   0  0  0  0  0  0  0  0  0  0  0  0
   -5.3387   -1.3692   -1.0422 H   0  0  0  0  0  0  0  0  0  0  0  0
  1  2  3  0
  2  3  1  0
  3  4  1  0
  4  5  2  0
  5  6  1  0
  6  7  2  0
  7  8  1  0
  8  9  1  0
  9 10  1  0
 10 11  2  0
  9 12  1  0
  3 13  1  0
 13 14  3  0
 11  6  1  0
  4 15  1  0
  7 16  1  0
  8 17  1  0
 10 18  1  0
 11 19  1  0
 12 20  1  0
 12 21  1  0
 12 22  1  0
M  RAD  2   3   2   8   2
M  END
$$$$
