# Supplementary material for: Data-driven quantum chemical property prediction leveraging 3D conformations with Uni-Mol+
Source: Nat Commun. 2024 Aug 19;15:7104. doi: 10.1038/s41467-024-51321-w (PMC11333583; doi:10.1038/s41467-024-51321-w)
Supplement: Supplementary file 4 — Supplementary Data 1 [file 41467_2024_51321_MOESM4_ESM.zip › Supplementary_Data /conformation_energy_fig3/3445070_8_1.sdf]

     RDKit          3D

 15 15  0  0  0  0  0  0  0  0999 V2000
    0.2264    1.3832   -3.1077 C   0  0  0  0  0  0  0  0  0  0  0  0
    0.2970    0.7387   -1.7522 C   0  0  0  0  0  0  0  0  0  0  0  0
    1.4849    0.2089   -1.2333 C   0  0  0  0  0  0  0  0  0  0  0  0
    1.4717   -0.3713    0.0273 C   0  0  0  0  0  0  0  0  0  0  0  0
    0.2740   -0.4174    0.7574 C   0  0  0  0  0  0  0  0  0  0  0  0
   -0.8608    0.1459    0.1379 C   0  0  0  0  0  0  0  0  0  0  0  0
   -0.8516    0.6947   -1.0524 N   0  0  0  0  0  0  0  0  0  0  0  0
   -2.5433    0.1288    1.0610 Br  0  0  0  0  0  0  0  0  0  0  0  0
    0.2486   -1.0123    2.0563 C   0  0  0  0  0  0  0  0  0  0  0  0
    0.2740   -1.5063    3.1101 N   0  0  0  0  0  0  0  0  0  0  0  0
    0.1074    2.4705   -2.9909 H   0  0  0  0  0  0  0  0  0  0  0  0
    1.1529    1.1733   -3.6623 H   0  0  0  0  0  0  0  0  0  0  0  0
   -0.6327    0.9778   -3.6623 H   0  0  0  0  0  0  0  0  0  0  0  0
    2.4162    0.2522   -1.8171 H   0  0  0  0  0  0  0  0  0  0  0  0
    2.3948   -0.7928    0.4519 H   0  0  0  0  0  0  0  0  0  0  0  0
  1  2  1  0
  2  3  2  0
  3  4  1  0
  4  5  2  0
  5  6  1  0
  6  7  2  0
  6  8  1  0
  5  9  1  0
  9 10  3  0
  7  2  1  0
  1 11  1  0
  1 12  1  0
  1 13  1  0
  3 14  1  0
  4 15  1  0
M  END
$$$$
