# Supplementary material for: Data-driven quantum chemical property prediction leveraging 3D conformations with Uni-Mol+
Source: Nat Commun. 2024 Aug 19;15:7104. doi: 10.1038/s41467-024-51321-w (PMC11333583; doi:10.1038/s41467-024-51321-w)
Supplement: Supplementary file 4 — Supplementary Data 1 [file 41467_2024_51321_MOESM4_ESM.zip › Supplementary_Data /conformation_energy_fig3/3468771_3_1.sdf]

     RDKit          3D

 32 33  0  0  0  0  0  0  0  0999 V2000
   -2.4589   -1.7250    0.4738 C   0  0  0  0  0  0  0  0  0  0  0  0
   -1.9347   -0.5711   -0.3814 C   0  0  1  0  0  0  0  0  0  0  0  0
   -2.6645    0.8031   -0.2054 C   0  0  0  0  0  0  0  0  0  0  0  0
   -1.9042    1.8943   -0.9790 C   0  0  0  0  0  0  0  0  0  0  0  0
   -4.0784    0.6753   -0.8139 C   0  0  0  0  0  0  0  0  0  0  0  0
   -2.7863    1.2112    1.2732 C   0  0  0  0  0  0  0  0  0  0  0  0
   -0.4759   -0.4519   -0.1851 N   0  0  0  0  0  0  0  0  0  0  0  0
    0.3440   -0.4876   -1.2319 N   0  0  0  0  0  0  0  0  0  0  0  0
    1.5625   -0.3401   -0.6643 C   0  0  0  0  0  0  0  0  0  0  0  0
    1.3895   -0.2324    0.7447 C   0  0  0  0  0  0  0  0  0  0  0  0
    0.0667   -0.3106    1.0192 N   0  0  0  0  0  0  0  0  0  0  0  0
    2.5025   -0.0822    1.6070 C   0  0  0  0  0  0  0  0  0  0  0  0
    3.7462   -0.0456    1.0183 C   0  0  0  0  0  0  0  0  0  0  0  0
    3.9198   -0.1508   -0.3919 C   0  0  0  0  0  0  0  0  0  0  0  0
    2.8513   -0.2983   -1.2487 C   0  0  0  0  0  0  0  0  0  0  0  0
   -2.3446   -1.4735    1.5386 H   0  0  0  0  0  0  0  0  0  0  0  0
   -3.5222   -1.8944    0.2491 H   0  0  0  0  0  0  0  0  0  0  0  0
   -1.8868   -2.6373    0.2491 H   0  0  0  0  0  0  0  0  0  0  0  0
   -2.1666   -0.8349   -1.4238 H   0  0  0  0  0  0  0  0  0  0  0  0
   -1.4250    2.5822   -0.2669 H   0  0  0  0  0  0  0  0  0  0  0  0
   -1.1352    1.4270   -1.6116 H   0  0  0  0  0  0  0  0  0  0  0  0
   -2.6090    2.4539   -1.6116 H   0  0  0  0  0  0  0  0  0  0  0  0
   -4.8209    0.6082   -0.0052 H   0  0  0  0  0  0  0  0  0  0  0  0
   -4.2914    1.5579   -1.4350 H   0  0  0  0  0  0  0  0  0  0  0  0
   -4.1297   -0.2311   -1.4350 H   0  0  0  0  0  0  0  0  0  0  0  0
   -2.5303    0.3535    1.9126 H   0  0  0  0  0  0  0  0  0  0  0  0
   -2.0971    2.0427    1.4820 H   0  0  0  0  0  0  0  0  0  0  0  0
   -3.8184    1.5292    1.4820 H   0  0  0  0  0  0  0  0  0  0  0  0
    2.3790    0.0012    2.6969 H   0  0  0  0  0  0  0  0  0  0  0  0
    4.6344    0.0687    1.6570 H   0  0  0  0  0  0  0  0  0  0  0  0
    4.9370   -0.1132   -0.8088 H   0  0  0  0  0  0  0  0  0  0  0  0
    2.9929   -0.3799   -2.3365 H   0  0  0  0  0  0  0  0  0  0  0  0
  1  2  1  0
  2  3  1  0
  3  4  1  0
  3  5  1  0
  3  6  1  0
  2  7  1  0
  7  8  1  0
  8  9  2  0
  9 10  1  0
 10 11  2  0
 10 12  1  0
 12 13  2  0
 13 14  1  0
 14 15  2  0
 11  7  1  0
 15  9  1  0
  1 16  1  0
  1 17  1  0
  1 18  1  0
  2 19  1  6
  4 20  1  0
  4 21  1  0
  4 22  1  0
  5 23  1  0
  5 24  1  0
  5 25  1  0
  6 26  1  0
  6 27  1  0
  6 28  1  0
 12 29  1  0
 13 30  1  0
 14 31  1  0
 15 32  1  0
M  END
$$$$
