# Supplementary material for: Data-driven quantum chemical property prediction leveraging 3D conformations with Uni-Mol+
Source: Nat Commun. 2024 Aug 19;15:7104. doi: 10.1038/s41467-024-51321-w (PMC11333583; doi:10.1038/s41467-024-51321-w)
Supplement: Supplementary file 4 — Supplementary Data 1 [file 41467_2024_51321_MOESM4_ESM.zip › Supplementary_Data /conformation_energy_fig3/3501175_8_init.sdf]

     RDKit          3D

 22 22  0  0  0  0  0  0  0  0999 V2000
   -3.4037    1.3737   -0.7002 C   0  0  0  0  0  0  0  0  0  0  0  0
   -2.9653    0.0486   -0.2832 N   0  0  0  0  0  0  0  0  0  0  0  0
   -1.6210   -0.1824   -0.0686 C   0  0  0  0  0  0  0  0  0  0  0  0
   -0.6569    0.6143   -0.3916 N   0  0  0  0  0  0  0  0  0  0  0  0
    0.5980    0.1930   -0.0886 C   0  0  0  0  0  0  0  0  0  0  0  0
    0.8874   -0.8066    0.8116 O   0  0  0  0  0  0  0  0  0  0  0  0
    2.2529   -0.9998    0.9041 N   0  0  0  0  0  0  0  0  0  0  0  0
    2.7977   -0.1096    0.0710 C   0  0  0  0  0  0  0  0  0  0  0  0
    1.8050    0.6611   -0.5666 C   0  0  0  0  0  0  0  0  0  0  0  0
    4.2660   -0.0238   -0.0817 C   0  0  0  0  0  0  0  0  0  0  0  0
   -3.9604   -0.7686    0.3937 C   0  0  0  0  0  0  0  0  0  0  0  0
   -3.6073    1.9891    0.1885 H   0  0  0  0  0  0  0  0  0  0  0  0
   -2.6147    1.8484   -1.3020 H   0  0  0  0  0  0  0  0  0  0  0  0
   -4.3201    1.2842   -1.3020 H   0  0  0  0  0  0  0  0  0  0  0  0
   -1.3467   -1.1286    0.4207 H   0  0  0  0  0  0  0  0  0  0  0  0
    1.9604    1.4699   -1.2958 H   0  0  0  0  0  0  0  0  0  0  0  0
    4.7370    0.0037    0.9120 H   0  0  0  0  0  0  0  0  0  0  0  0
    4.6290   -0.9023   -0.6354 H   0  0  0  0  0  0  0  0  0  0  0  0
    4.5242    0.8910   -0.6354 H   0  0  0  0  0  0  0  0  0  0  0  0
   -3.8382   -0.6683    1.4823 H   0  0  0  0  0  0  0  0  0  0  0  0
   -4.9676   -0.4336    0.1054 H   0  0  0  0  0  0  0  0  0  0  0  0
   -3.8277   -1.8218    0.1054 H   0  0  0  0  0  0  0  0  0  0  0  0
  1  2  1  0
  2  3  1  0
  3  4  2  0
  4  5  1  0
  5  6  1  0
  6  7  1  0
  7  8  2  0
  8  9  1  0
  8 10  1  0
  2 11  1  0
  9  5  2  0
  1 12  1  0
  1 13  1  0
  1 14  1  0
  3 15  1  0
  9 16  1  0
 10 17  1  0
 10 18  1  0
 10 19  1  0
 11 20  1  0
 11 21  1  0
 11 22  1  0
M  END
$$$$
