# Supplementary material for: Data-driven quantum chemical property prediction leveraging 3D conformations with Uni-Mol+
Source: Nat Commun. 2024 Aug 19;15:7104. doi: 10.1038/s41467-024-51321-w (PMC11333583; doi:10.1038/s41467-024-51321-w)
Supplement: Supplementary file 4 — Supplementary Data 1 [file 41467_2024_51321_MOESM4_ESM.zip › Supplementary_Data /conformation_energy_fig3/3633277_2_1.sdf]

     RDKit          3D

 16 17  0  0  0  0  0  0  0  0999 V2000
    2.6243    0.5393    1.4117 C   0  0  0  0  0  0  0  0  0  0  0  0
    1.3092    0.0854    0.8628 C   0  0  0  0  0  0  0  0  0  0  0  0
    0.6650   -1.0213    1.3571 N   0  0  0  0  0  0  0  0  0  0  0  0
   -0.4356   -1.1055    0.6426 C   0  0  0  0  0  0  0  0  0  0  0  0
   -0.5650   -0.1190   -0.3013 N   0  0  0  0  0  0  0  0  0  0  0  0
    0.5793    0.6736   -0.1669 C   0  0  0  0  0  0  0  0  0  0  0  0
    0.8271    1.8071   -0.9679 C   0  0  0  0  0  0  0  0  0  0  0  0
    1.0284    2.7429   -1.6316 N   0  0  0  0  0  0  0  0  0  0  0  0
   -1.7150   -0.1782   -1.0728 C   0  0  0  0  0  0  0  0  0  0  0  0
   -2.4949   -1.2260   -0.7265 C   0  0  0  0  0  0  0  0  0  0  0  0
   -1.8130   -2.1825    0.5867 S   0  0  0  0  0  0  0  0  0  0  0  0
    2.5869    0.5264    2.5109 H   0  0  0  0  0  0  0  0  0  0  0  0
    3.4196   -0.1364    1.0639 H   0  0  0  0  0  0  0  0  0  0  0  0
    2.8336    1.5616    1.0639 H   0  0  0  0  0  0  0  0  0  0  0  0
   -1.9624    0.5393   -1.8690 H   0  0  0  0  0  0  0  0  0  0  0  0
   -3.4541   -1.4572   -1.2129 H   0  0  0  0  0  0  0  0  0  0  0  0
  1  2  1  0
  2  3  1  0
  3  4  2  0
  4  5  1  0
  5  6  1  0
  6  7  1  0
  7  8  3  0
  5  9  1  0
  9 10  2  0
 10 11  1  0
  6  2  2  0
 11  4  1  0
  1 12  1  0
  1 13  1  0
  1 14  1  0
  9 15  1  0
 10 16  1  0
M  END
$$$$
