# Supplementary material for: Data-driven quantum chemical property prediction leveraging 3D conformations with Uni-Mol+
Source: Nat Commun. 2024 Aug 19;15:7104. doi: 10.1038/s41467-024-51321-w (PMC11333583; doi:10.1038/s41467-024-51321-w)
Supplement: Supplementary file 4 — Supplementary Data 1 [file 41467_2024_51321_MOESM4_ESM.zip › Supplementary_Data /conformation_energy_fig3/3745542_4_1.sdf]

     RDKit          3D

 29 31  0  0  0  0  0  0  0  0999 V2000
   -2.9707    2.0145   -1.3321 C   0  0  0  0  0  0  0  0  0  0  0  0
   -2.7253    1.0489   -0.2821 N   0  0  0  0  0  0  0  0  0  0  0  0
   -3.6513    0.5242    0.6026 C   0  0  0  0  0  0  0  0  0  0  0  0
   -4.9710    0.9567    0.5799 N   0  0  0  0  0  0  0  0  0  0  0  0
   -3.1694   -0.3583    1.4465 N   0  0  0  0  0  0  0  0  0  0  0  0
   -1.8239   -0.4430    1.1162 C   0  0  0  0  0  0  0  0  0  0  0  0
   -1.5225    0.4243    0.0369 C   0  0  0  0  0  0  0  0  0  0  0  0
   -0.2335    0.5153   -0.4630 C   0  0  0  0  0  0  0  0  0  0  0  0
    0.7276   -0.3208    0.1331 C   0  0  0  0  0  0  0  0  0  0  0  0
    0.3152   -1.1570    1.1950 C   0  0  0  0  0  0  0  0  0  0  0  0
   -0.9157   -1.2236    1.7043 N   0  0  0  0  0  0  0  0  0  0  0  0
    2.1366   -0.3273   -0.3349 C   0  0  0  0  0  0  0  0  0  0  0  0
    2.8536   -1.5321   -0.4563 C   0  0  0  0  0  0  0  0  0  0  0  0
    4.1750   -1.5346   -0.9065 C   0  0  0  0  0  0  0  0  0  0  0  0
    4.8137   -0.3377   -1.2267 C   0  0  0  0  0  0  0  0  0  0  0  0
    4.1155    0.8646   -1.1080 C   0  0  0  0  0  0  0  0  0  0  0  0
    2.7831    0.8688   -0.6943 C   0  0  0  0  0  0  0  0  0  0  0  0
   -3.2182    2.9883   -0.8842 H   0  0  0  0  0  0  0  0  0  0  0  0
   -2.0698    2.1159   -1.9550 H   0  0  0  0  0  0  0  0  0  0  0  0
   -3.8107    1.6733   -1.9550 H   0  0  0  0  0  0  0  0  0  0  0  0
   -5.6540    0.5611    1.2416 H   0  0  0  0  0  0  0  0  0  0  0  0
   -5.2667    1.6729   -0.0987 H   0  0  0  0  0  0  0  0  0  0  0  0
    0.0240    1.2038   -1.2814 H   0  0  0  0  0  0  0  0  0  0  0  0
    1.0779   -1.8119    1.6416 H   0  0  0  0  0  0  0  0  0  0  0  0
    2.3672   -2.4830   -0.1932 H   0  0  0  0  0  0  0  0  0  0  0  0
    4.7155   -2.4871   -1.0094 H   0  0  0  0  0  0  0  0  0  0  0  0
    5.8589   -0.3410   -1.5698 H   0  0  0  0  0  0  0  0  0  0  0  0
    4.6184    1.8144   -1.3419 H   0  0  0  0  0  0  0  0  0  0  0  0
    2.2315    1.8194   -0.6486 H   0  0  0  0  0  0  0  0  0  0  0  0
  1  2  1  0
  2  3  1  0
  3  4  1  0
  3  5  2  0
  5  6  1  0
  6  7  2  0
  7  8  1  0
  8  9  2  0
  9 10  1  0
 10 11  2  0
  9 12  1  0
 12 13  2  0
 13 14  1  0
 14 15  2  0
 15 16  1  0
 16 17  2  0
  7  2  1  0
 17 12  1  0
 11  6  1  0
  1 18  1  0
  1 19  1  0
  1 20  1  0
  4 21  1  0
  4 22  1  0
  8 23  1  0
 10 24  1  0
 13 25  1  0
 14 26  1  0
 15 27  1  0
 16 28  1  0
 17 29  1  0
M  END
$$$$
