# Supplementary material for: Data-driven quantum chemical property prediction leveraging 3D conformations with Uni-Mol+
Source: Nat Commun. 2024 Aug 19;15:7104. doi: 10.1038/s41467-024-51321-w (PMC11333583; doi:10.1038/s41467-024-51321-w)
Supplement: Supplementary file 4 — Supplementary Data 1 [file 41467_2024_51321_MOESM4_ESM.zip › Supplementary_Data /conformation_energy_fig3/3556059_8_init.sdf]

     RDKit          3D

 19 20  0  0  0  0  0  0  0  0999 V2000
   -3.1032    0.6590    0.1143 O   0  0  0  0  0  0  0  0  0  0  0  0
   -1.7921    0.4432    0.1494 C   0  0  0  0  0  0  0  0  0  0  0  0
   -0.9438    1.4001    0.3606 N   0  0  0  0  0  0  0  0  0  0  0  0
    0.3129    0.7665    0.2782 C   0  0  0  0  0  0  0  0  0  0  0  0
    0.2174   -0.6064   -0.0036 C   0  0  0  0  0  0  0  0  0  0  0  0
   -1.2335   -0.9576   -0.0935 C   0  0  2  0  0  0  0  0  0  0  0  0
   -1.6290   -1.4646   -1.4099 N   0  0  0  0  0  0  0  0  0  0  0  0
    1.3427   -1.4003   -0.1388 C   0  0  0  0  0  0  0  0  0  0  0  0
    2.5907   -0.7926    0.0146 C   0  0  0  0  0  0  0  0  0  0  0  0
    2.6921    0.5814    0.2981 C   0  0  0  0  0  0  0  0  0  0  0  0
    1.5457    1.3713    0.4306 C   0  0  0  0  0  0  0  0  0  0  0  0
   -3.7246   -0.0940   -0.0493 H   0  0  0  0  0  0  0  0  0  0  0  0
   -1.5662   -1.7591    0.5824 H   0  0  0  0  0  0  0  0  0  0  0  0
   -2.2583   -2.2715   -1.2921 H   0  0  0  0  0  0  0  0  0  0  0  0
   -2.1165   -0.7222   -1.9315 H   0  0  0  0  0  0  0  0  0  0  0  0
    1.2570   -2.4745   -0.3599 H   0  0  0  0  0  0  0  0  0  0  0  0
    3.5051   -1.3955   -0.0874 H   0  0  0  0  0  0  0  0  0  0  0  0
    3.6849    1.0399    0.4169 H   0  0  0  0  0  0  0  0  0  0  0  0
    1.6235    2.4463    0.6504 H   0  0  0  0  0  0  0  0  0  0  0  0
  1  2  1  0
  2  3  2  0
  3  4  1  0
  4  5  2  0
  5  6  1  0
  6  7  1  0
  5  8  1  0
  8  9  2  0
  9 10  1  0
 10 11  2  0
  6  2  1  0
 11  4  1  0
  1 12  1  0
  6 13  1  1
  7 14  1  0
  7 15  1  0
  8 16  1  0
  9 17  1  0
 10 18  1  0
 11 19  1  0
M  END
$$$$
