# Supplementary material for: Data-driven quantum chemical property prediction leveraging 3D conformations with Uni-Mol+
Source: Nat Commun. 2024 Aug 19;15:7104. doi: 10.1038/s41467-024-51321-w (PMC11333583; doi:10.1038/s41467-024-51321-w)
Supplement: Supplementary file 4 — Supplementary Data 1 [file 41467_2024_51321_MOESM4_ESM.zip › Supplementary_Data /conformation_energy_fig3/3544520_5_init.sdf]

     RDKit          3D

 19 20  0  0  0  0  0  0  0  0999 V2000
    3.6241   -1.0960    0.8846 O   0  0  0  0  0  0  0  0  0  0  0  0
    2.4223   -0.5731    0.5099 C   0  0  0  0  0  0  0  0  0  0  0  0
    2.3901    0.7607    0.1269 C   0  0  0  0  0  0  0  0  0  0  0  0
    1.1816    1.3344   -0.2712 C   0  0  0  0  0  0  0  0  0  0  0  0
   -0.0017    0.5867   -0.2798 C   0  0  0  0  0  0  0  0  0  0  0  0
    0.0488   -0.7641    0.1189 C   0  0  0  0  0  0  0  0  0  0  0  0
    1.2645   -1.3438    0.5066 C   0  0  0  0  0  0  0  0  0  0  0  0
   -1.4162   -1.7868    0.1237 S   0  0  0  0  0  0  0  0  0  0  0  0
   -2.6387   -0.4766    0.3726 C   0  0  0  0  0  0  0  0  0  0  0  0
   -2.3162    0.7284   -0.4553 C   0  0  0  0  0  0  0  0  0  0  0  0
   -1.1654    1.2368   -0.7356 N   0  0  0  0  0  0  0  0  0  0  0  0
   -3.3933    1.3935   -0.9013 O   0  0  0  0  0  0  0  0  0  0  0  0
    3.6861   -2.0437    1.1640 H   0  0  0  0  0  0  0  0  0  0  0  0
    3.3112    1.3618    0.1372 H   0  0  0  0  0  0  0  0  0  0  0  0
    1.1588    2.3892   -0.5827 H   0  0  0  0  0  0  0  0  0  0  0  0
    1.3027   -2.4015    0.8064 H   0  0  0  0  0  0  0  0  0  0  0  0
   -3.6318   -0.8533    0.0865 H   0  0  0  0  0  0  0  0  0  0  0  0
   -2.6256   -0.1846    1.4330 H   0  0  0  0  0  0  0  0  0  0  0  0
   -3.2791    2.2044   -1.4575 H   0  0  0  0  0  0  0  0  0  0  0  0
  1  2  1  0
  2  3  2  0
  3  4  1  0
  4  5  2  0
  5  6  1  0
  6  7  2  0
  6  8  1  0
  8  9  1  0
  9 10  1  0
 10 11  2  0
 10 12  1  0
  7  2  1  0
 11  5  1  0
  1 13  1  0
  3 14  1  0
  4 15  1  0
  7 16  1  0
  9 17  1  0
  9 18  1  0
 12 19  1  0
M  END
$$$$
