# Supplementary material for: Data-driven quantum chemical property prediction leveraging 3D conformations with Uni-Mol+
Source: Nat Commun. 2024 Aug 19;15:7104. doi: 10.1038/s41467-024-51321-w (PMC11333583; doi:10.1038/s41467-024-51321-w)
Supplement: Supplementary file 4 — Supplementary Data 1 [file 41467_2024_51321_MOESM4_ESM.zip › Supplementary_Data /conformation_energy_fig3/3556059_2_1.sdf]

     RDKit          3D

 19 20  0  0  0  0  0  0  0  0999 V2000
   -3.1335    0.7301    0.1011 O   0  0  0  0  0  0  0  0  0  0  0  0
   -1.8083    0.4785    0.1263 C   0  0  0  0  0  0  0  0  0  0  0  0
   -0.9541    1.3954    0.3780 N   0  0  0  0  0  0  0  0  0  0  0  0
    0.3156    0.7599    0.2921 C   0  0  0  0  0  0  0  0  0  0  0  0
    0.2275   -0.6093   -0.0168 C   0  0  0  0  0  0  0  0  0  0  0  0
   -1.2441   -0.9382   -0.1239 C   0  0  2  0  0  0  0  0  0  0  0  0
   -1.6301   -1.6186   -1.3622 N   0  0  0  0  0  0  0  0  0  0  0  0
    1.3623   -1.3792   -0.2004 C   0  0  0  0  0  0  0  0  0  0  0  0
    2.6144   -0.7728   -0.0155 C   0  0  0  0  0  0  0  0  0  0  0  0
    2.7001    0.5776    0.3300 C   0  0  0  0  0  0  0  0  0  0  0  0
    1.5512    1.3619    0.4971 C   0  0  0  0  0  0  0  0  0  0  0  0
   -3.7723    0.0001   -0.0968 H   0  0  0  0  0  0  0  0  0  0  0  0
   -1.6348   -1.6969    0.5702 H   0  0  0  0  0  0  0  0  0  0  0  0
   -2.1256   -2.4922   -1.1338 H   0  0  0  0  0  0  0  0  0  0  0  0
   -2.2495   -1.0061   -1.9118 H   0  0  0  0  0  0  0  0  0  0  0  0
    1.2852   -2.4392   -0.4839 H   0  0  0  0  0  0  0  0  0  0  0  0
    3.5331   -1.3642   -0.1435 H   0  0  0  0  0  0  0  0  0  0  0  0
    3.6900    1.0350    0.4740 H   0  0  0  0  0  0  0  0  0  0  0  0
    1.6250    2.4218    0.7818 H   0  0  0  0  0  0  0  0  0  0  0  0
  1  2  1  0
  2  3  2  0
  3  4  1  0
  4  5  2  0
  5  6  1  0
  6  7  1  0
  5  8  1  0
  8  9  2  0
  9 10  1  0
 10 11  2  0
  6  2  1  0
 11  4  1  0
  1 12  1  0
  6 13  1  1
  7 14  1  0
  7 15  1  0
  8 16  1  0
  9 17  1  0
 10 18  1  0
 11 19  1  0
M  END
$$$$
