# Supplementary material for: Data-driven quantum chemical property prediction leveraging 3D conformations with Uni-Mol+
Source: Nat Commun. 2024 Aug 19;15:7104. doi: 10.1038/s41467-024-51321-w (PMC11333583; doi:10.1038/s41467-024-51321-w)
Supplement: Supplementary file 4 — Supplementary Data 1 [file 41467_2024_51321_MOESM4_ESM.zip › Supplementary_Data /conformation_energy_fig3/3402538_8_init.sdf]

     RDKit          3D

 27 27  0  0  0  0  0  0  0  0999 V2000
    3.5836   -1.1892    0.0765 N   0  0  0  0  0  0  0  0  0  0  0  0
    3.5422    0.2660   -0.0733 C   0  0  0  0  0  0  0  0  0  0  0  0
    2.4621    0.7291   -1.0614 C   0  0  0  0  0  0  0  0  0  0  0  0
    1.0537    0.5095   -0.5596 C   0  0  0  0  0  0  0  0  0  0  0  0
    0.4760    1.3969    0.3532 C   0  0  0  0  0  0  0  0  0  0  0  0
   -0.8215    1.1842    0.8292 C   0  0  0  0  0  0  0  0  0  0  0  0
   -1.5620    0.0788    0.4017 C   0  0  0  0  0  0  0  0  0  0  0  0
   -0.9912   -0.8229   -0.5137 C   0  0  0  0  0  0  0  0  0  0  0  0
    0.3120   -0.5989   -0.9863 C   0  0  0  0  0  0  0  0  0  0  0  0
   -1.7605   -2.0234   -0.9921 C   0  0  0  0  0  0  0  0  0  0  0  0
   -2.8366   -0.2167    0.8107 O   0  0  0  0  0  0  0  0  0  0  0  0
   -3.4580    0.6867    1.7150 C   0  0  0  0  0  0  0  0  0  0  0  0
    3.5905   -1.4312    1.0777 H   0  0  0  0  0  0  0  0  0  0  0  0
    2.7541   -1.6042   -0.3713 H   0  0  0  0  0  0  0  0  0  0  0  0
    3.3362    0.7153    0.9094 H   0  0  0  0  0  0  0  0  0  0  0  0
    4.5163    0.5870   -0.4711 H   0  0  0  0  0  0  0  0  0  0  0  0
    2.6009    1.8038   -1.2508 H   0  0  0  0  0  0  0  0  0  0  0  0
    2.5785    0.1269   -1.9745 H   0  0  0  0  0  0  0  0  0  0  0  0
    1.0474    2.2705    0.7002 H   0  0  0  0  0  0  0  0  0  0  0  0
   -1.2628    1.8926    1.5457 H   0  0  0  0  0  0  0  0  0  0  0  0
    0.7571   -1.3051   -1.7027 H   0  0  0  0  0  0  0  0  0  0  0  0
   -2.1260   -2.5939   -0.1255 H   0  0  0  0  0  0  0  0  0  0  0  0
   -2.6153   -1.6927   -1.6003 H   0  0  0  0  0  0  0  0  0  0  0  0
   -1.1028   -2.6618   -1.6003 H   0  0  0  0  0  0  0  0  0  0  0  0
   -3.2443    0.3760    2.7484 H   0  0  0  0  0  0  0  0  0  0  0  0
   -3.0653    1.7006    1.5483 H   0  0  0  0  0  0  0  0  0  0  0  0
   -4.5453    0.6826    1.5483 H   0  0  0  0  0  0  0  0  0  0  0  0
  1  2  1  0
  2  3  1  0
  3  4  1  0
  4  5  2  0
  5  6  1  0
  6  7  2  0
  7  8  1  0
  8  9  2  0
  8 10  1  0
  7 11  1  0
 11 12  1  0
  9  4  1  0
  1 13  1  0
  1 14  1  0
  2 15  1  0
  2 16  1  0
  3 17  1  0
  3 18  1  0
  5 19  1  0
  6 20  1  0
  9 21  1  0
 10 22  1  0
 10 23  1  0
 10 24  1  0
 12 25  1  0
 12 26  1  0
 12 27  1  0
M  END
$$$$
