# Supplementary material for: Data-driven quantum chemical property prediction leveraging 3D conformations with Uni-Mol+
Source: Nat Commun. 2024 Aug 19;15:7104. doi: 10.1038/s41467-024-51321-w (PMC11333583; doi:10.1038/s41467-024-51321-w)
Supplement: Supplementary file 4 — Supplementary Data 1 [file 41467_2024_51321_MOESM4_ESM.zip › Supplementary_Data /conformation_energy_fig3/3395440_3_1.sdf]

     RDKit          3D

 30 32  0  0  0  0  0  0  0  0999 V2000
   -0.1399   -1.9078    1.9448 O   0  0  0  0  0  0  0  0  0  0  0  0
   -0.6353   -1.0770    1.2157 C   0  0  0  0  0  0  0  0  0  0  0  0
   -2.1309   -0.7280    1.1035 C   0  0  2  0  0  0  0  0  0  0  0  0
   -2.9795   -1.9842    0.8539 C   0  0  0  0  0  0  0  0  0  0  0  0
   -2.1554    0.3161    0.0181 C   0  0  0  0  0  0  0  0  0  0  0  0
   -0.8424    0.5560   -0.4147 C   0  0  0  0  0  0  0  0  0  0  0  0
    0.0591   -0.2498    0.3225 N   0  0  0  0  0  0  0  0  0  0  0  0
    1.4764   -0.2394    0.2034 C   0  0  0  0  0  0  0  0  0  0  0  0
    2.1698    0.9749    0.2249 C   0  0  0  0  0  0  0  0  0  0  0  0
    3.5574    0.9895    0.0888 C   0  0  0  0  0  0  0  0  0  0  0  0
    4.2647   -0.2062   -0.0150 C   0  0  0  0  0  0  0  0  0  0  0  0
    3.5723   -1.4148   -0.0022 C   0  0  0  0  0  0  0  0  0  0  0  0
    2.1840   -1.4424    0.0929 C   0  0  0  0  0  0  0  0  0  0  0  0
   -0.5687    1.4490   -1.4469 C   0  0  0  0  0  0  0  0  0  0  0  0
   -1.6444    2.1309   -2.0248 C   0  0  0  0  0  0  0  0  0  0  0  0
   -2.9540    1.9076   -1.5978 C   0  0  0  0  0  0  0  0  0  0  0  0
   -3.2161    0.9763   -0.5876 C   0  0  0  0  0  0  0  0  0  0  0  0
   -2.5872   -0.3301    2.0218 H   0  0  0  0  0  0  0  0  0  0  0  0
   -3.2763   -2.4236    1.8176 H   0  0  0  0  0  0  0  0  0  0  0  0
   -3.8791   -1.7114    0.2826 H   0  0  0  0  0  0  0  0  0  0  0  0
   -2.3906   -2.7169    0.2826 H   0  0  0  0  0  0  0  0  0  0  0  0
    1.6199    1.9194    0.3491 H   0  0  0  0  0  0  0  0  0  0  0  0
    4.0955    1.9485    0.0634 H   0  0  0  0  0  0  0  0  0  0  0  0
    5.3608   -0.1960   -0.1064 H   0  0  0  0  0  0  0  0  0  0  0  0
    4.1305   -2.3603   -0.0681 H   0  0  0  0  0  0  0  0  0  0  0  0
    1.6468   -2.4023    0.0812 H   0  0  0  0  0  0  0  0  0  0  0  0
    0.4611    1.6132   -1.7969 H   0  0  0  0  0  0  0  0  0  0  0  0
   -1.4547    2.8560   -2.8300 H   0  0  0  0  0  0  0  0  0  0  0  0
   -3.7830    2.4658   -2.0573 H   0  0  0  0  0  0  0  0  0  0  0  0
   -4.2507    0.7693   -0.2767 H   0  0  0  0  0  0  0  0  0  0  0  0
  1  2  2  0
  2  3  1  0
  3  4  1  0
  3  5  1  0
  5  6  2  0
  6  7  1  0
  7  8  1  0
  8  9  2  0
  9 10  1  0
 10 11  2  0
 11 12  1  0
 12 13  2  0
  6 14  1  0
 14 15  2  0
 15 16  1  0
 16 17  2  0
  7  2  1  0
 13  8  1  0
 17  5  1  0
  3 18  1  1
  4 19  1  0
  4 20  1  0
  4 21  1  0
  9 22  1  0
 10 23  1  0
 11 24  1  0
 12 25  1  0
 13 26  1  0
 14 27  1  0
 15 28  1  0
 16 29  1  0
 17 30  1  0
M  END
$$$$
