# Supplementary material for: Data-driven quantum chemical property prediction leveraging 3D conformations with Uni-Mol+
Source: Nat Commun. 2024 Aug 19;15:7104. doi: 10.1038/s41467-024-51321-w (PMC11333583; doi:10.1038/s41467-024-51321-w)
Supplement: Supplementary file 4 — Supplementary Data 1 [file 41467_2024_51321_MOESM4_ESM.zip › Supplementary_Data /conformation_energy_fig3/3650246_4_1.sdf]

     RDKit          3D

 24 25  0  0  0  0  0  0  0  0999 V2000
    4.4791   -0.5691   -0.4202 C   0  0  0  0  0  0  0  0  0  0  0  0
    3.1264   -0.9299   -0.1346 O   0  0  0  0  0  0  0  0  0  0  0  0
    2.2095    0.0449   -0.3780 C   0  0  0  0  0  0  0  0  0  0  0  0
    2.5378    1.1168   -0.8585 O   0  0  0  0  0  0  0  0  0  0  0  0
    0.8537   -0.3807    0.0241 C   0  0  0  0  0  0  0  0  0  0  0  0
    0.6539   -1.6563    0.5951 C   0  0  0  0  0  0  0  0  0  0  0  0
   -0.5688   -2.0945    1.0332 C   0  0  0  0  0  0  0  0  0  0  0  0
   -1.7533   -1.3188    0.8770 C   0  0  0  0  0  0  0  0  0  0  0  0
   -2.8942   -1.6274    1.1947 O   0  0  0  0  0  0  0  0  0  0  0  0
   -1.5280   -0.0108    0.2376 N   0  0  0  0  0  0  0  0  0  0  0  0
   -0.2751    0.4487   -0.1843 C   0  0  0  0  0  0  0  0  0  0  0  0
   -0.2340    1.7590   -0.7458 C   0  0  0  0  0  0  0  0  0  0  0  0
   -1.3730    2.4983   -0.9129 C   0  0  0  0  0  0  0  0  0  0  0  0
   -2.6240    1.9776   -0.5011 C   0  0  0  0  0  0  0  0  0  0  0  0
   -2.6588    0.7571    0.0894 C   0  0  0  0  0  0  0  0  0  0  0  0
    5.0266   -0.4231    0.5226 H   0  0  0  0  0  0  0  0  0  0  0  0
    4.9575   -1.3711   -1.0016 H   0  0  0  0  0  0  0  0  0  0  0  0
    4.4946    0.3645   -1.0016 H   0  0  0  0  0  0  0  0  0  0  0  0
    1.5187   -2.3290    0.6930 H   0  0  0  0  0  0  0  0  0  0  0  0
   -0.6376   -3.0778    1.5215 H   0  0  0  0  0  0  0  0  0  0  0  0
    0.7336    2.1840   -1.0510 H   0  0  0  0  0  0  0  0  0  0  0  0
   -1.3170    3.4984   -1.3676 H   0  0  0  0  0  0  0  0  0  0  0  0
   -3.5492    2.5517   -0.6571 H   0  0  0  0  0  0  0  0  0  0  0  0
   -3.6195    0.3704    0.4605 H   0  0  0  0  0  0  0  0  0  0  0  0
  1  2  1  0
  2  3  1  0
  3  4  2  0
  3  5  1  0
  5  6  1  0
  6  7  2  0
  7  8  1  0
  8  9  2  0
  8 10  1  0
 10 11  1  0
 11 12  1  0
 12 13  2  0
 13 14  1  0
 14 15  2  0
 11  5  2  0
 15 10  1  0
  1 16  1  0
  1 17  1  0
  1 18  1  0
  6 19  1  0
  7 20  1  0
 12 21  1  0
 13 22  1  0
 14 23  1  0
 15 24  1  0
M  END
$$$$
