# Supplementary material for: Data-driven quantum chemical property prediction leveraging 3D conformations with Uni-Mol+
Source: Nat Commun. 2024 Aug 19;15:7104. doi: 10.1038/s41467-024-51321-w (PMC11333583; doi:10.1038/s41467-024-51321-w)
Supplement: Supplementary file 4 — Supplementary Data 1 [file 41467_2024_51321_MOESM4_ESM.zip › Supplementary_Data /conformation_energy_fig3/3521281_3_1.sdf]

     RDKit          3D

 14 14  0  0  0  0  0  0  0  0999 V2000
   -2.1477    1.8274   -0.4433 N   0  0  0  0  0  0  0  0  0  0  0  0
   -1.2640    1.0661   -0.4267 C   0  0  0  0  0  0  0  0  0  0  0  0
   -0.1931    0.1444   -0.3867 C   0  0  0  0  0  0  0  0  0  0  0  0
    0.4806   -0.4957   -1.4182 C   0  0  0  0  0  0  0  0  0  0  0  0
    1.4666   -1.3128   -0.8307 C   0  0  0  0  0  0  0  0  0  0  0  0
    1.3687   -1.1499    0.5399 C   0  0  0  0  0  0  0  0  0  0  0  0
    0.3655   -0.2687    0.8146 N   0  0  0  0  0  0  0  0  0  0  0  0
   -0.0580    0.1721    2.1350 C   0  0  0  0  0  0  0  0  0  0  0  0
    0.2814   -0.3855   -2.4944 H   0  0  0  0  0  0  0  0  0  0  0  0
    2.1806   -1.9592   -1.3621 H   0  0  0  0  0  0  0  0  0  0  0  0
    1.9998   -1.6515    1.2884 H   0  0  0  0  0  0  0  0  0  0  0  0
    0.4873   -0.3955    2.9035 H   0  0  0  0  0  0  0  0  0  0  0  0
    0.1571    1.2448    2.2499 H   0  0  0  0  0  0  0  0  0  0  0  0
   -1.1384    0.0004    2.2499 H   0  0  0  0  0  0  0  0  0  0  0  0
  1  2  3  0
  2  3  1  0
  3  4  2  0
  4  5  1  0
  5  6  2  0
  6  7  1  0
  7  8  1  0
  7  3  1  0
  4  9  1  0
  5 10  1  0
  6 11  1  0
  8 12  1  0
  8 13  1  0
  8 14  1  0
M  END
$$$$
