# Supplementary material for: Data-driven quantum chemical property prediction leveraging 3D conformations with Uni-Mol+
Source: Nat Commun. 2024 Aug 19;15:7104. doi: 10.1038/s41467-024-51321-w (PMC11333583; doi:10.1038/s41467-024-51321-w)
Supplement: Supplementary file 4 — Supplementary Data 1 [file 41467_2024_51321_MOESM4_ESM.zip › Supplementary_Data /conformation_energy_fig3/3721150_6_1.sdf]

     RDKit          3D

 19 20  0  0  0  0  0  0  0  0999 V2000
   -3.2531    0.0221   -0.1794 C   0  0  0  0  0  0  0  0  0  0  0  0
   -2.5506   -1.1824   -0.1852 C   0  0  0  0  0  0  0  0  0  0  0  0
   -1.1588   -1.1851   -0.1082 C   0  0  0  0  0  0  0  0  0  0  0  0
   -0.4364    0.0187   -0.0235 C   0  0  0  0  0  0  0  0  0  0  0  0
   -1.1598    1.2237   -0.0188 C   0  0  0  0  0  0  0  0  0  0  0  0
   -2.5486    1.2248   -0.0957 C   0  0  0  0  0  0  0  0  0  0  0  0
    1.0196    0.0367    0.0578 C   0  0  0  0  0  0  0  0  0  0  0  0
    1.9384    1.0665    0.1469 C   0  0  0  0  0  0  0  0  0  0  0  0
    3.2249    0.5937    0.2007 N   0  0  0  0  0  0  0  0  0  0  0  0
    3.1103   -0.7126    0.1458 C   0  0  0  0  0  0  0  0  0  0  0  0
    1.8067   -1.1042    0.0591 N   0  0  0  0  0  0  0  0  0  0  0  0
   -4.3515    0.0248   -0.2401 H   0  0  0  0  0  0  0  0  0  0  0  0
   -3.0972   -2.1348   -0.2508 H   0  0  0  0  0  0  0  0  0  0  0  0
   -0.6175   -2.1427   -0.1137 H   0  0  0  0  0  0  0  0  0  0  0  0
   -0.6198    2.1797    0.0466 H   0  0  0  0  0  0  0  0  0  0  0  0
   -3.0955    2.1793   -0.0906 H   0  0  0  0  0  0  0  0  0  0  0  0
    1.6706    2.1331    0.1717 H   0  0  0  0  0  0  0  0  0  0  0  0
    3.9626   -1.4077    0.1673 H   0  0  0  0  0  0  0  0  0  0  0  0
    1.4674   -2.0752    0.0043 H   0  0  0  0  0  0  0  0  0  0  0  0
  1  2  2  0
  2  3  1  0
  3  4  2  0
  4  5  1  0
  5  6  2  0
  4  7  1  0
  7  8  2  0
  8  9  1  0
  9 10  2  0
 10 11  1  0
  6  1  1  0
 11  7  1  0
  1 12  1  0
  2 13  1  0
  3 14  1  0
  5 15  1  0
  6 16  1  0
  8 17  1  0
 10 18  1  0
 11 19  1  0
M  END
$$$$
