# Supplementary material for: Data-driven quantum chemical property prediction leveraging 3D conformations with Uni-Mol+
Source: Nat Commun. 2024 Aug 19;15:7104. doi: 10.1038/s41467-024-51321-w (PMC11333583; doi:10.1038/s41467-024-51321-w)
Supplement: Supplementary file 4 — Supplementary Data 1 [file 41467_2024_51321_MOESM4_ESM.zip › Supplementary_Data /conformation_energy_fig3/3402538_6_1.sdf]

     RDKit          3D

 27 27  0  0  0  0  0  0  0  0999 V2000
    4.6515    0.6030   -1.0533 N   0  0  0  0  0  0  0  0  0  0  0  0
    3.1915    0.7521   -0.9540 C   0  0  0  0  0  0  0  0  0  0  0  0
    2.6207   -0.3016    0.0018 C   0  0  0  0  0  0  0  0  0  0  0  0
    1.1219   -0.1972    0.1633 C   0  0  0  0  0  0  0  0  0  0  0  0
    0.5469    0.6022    1.1533 C   0  0  0  0  0  0  0  0  0  0  0  0
   -0.8380    0.7095    1.2877 C   0  0  0  0  0  0  0  0  0  0  0  0
   -1.6732    0.0288    0.4052 C   0  0  0  0  0  0  0  0  0  0  0  0
   -1.1337   -0.7614   -0.6280 C   0  0  0  0  0  0  0  0  0  0  0  0
    0.2513   -0.8440   -0.7321 C   0  0  0  0  0  0  0  0  0  0  0  0
   -2.0493   -1.4958   -1.5751 C   0  0  0  0  0  0  0  0  0  0  0  0
   -3.0405    0.0635    0.4563 O   0  0  0  0  0  0  0  0  0  0  0  0
   -3.6597    0.8371    1.4703 C   0  0  0  0  0  0  0  0  0  0  0  0
    5.0575    0.5615   -0.1076 H   0  0  0  0  0  0  0  0  0  0  0  0
    4.8743   -0.2651   -1.5609 H   0  0  0  0  0  0  0  0  0  0  0  0
    2.9529    1.7563   -0.5737 H   0  0  0  0  0  0  0  0  0  0  0  0
    2.7460    0.6149   -1.9504 H   0  0  0  0  0  0  0  0  0  0  0  0
    2.8628   -1.3001   -0.3912 H   0  0  0  0  0  0  0  0  0  0  0  0
    3.0723   -0.1306    0.9901 H   0  0  0  0  0  0  0  0  0  0  0  0
    1.1994    1.1593    1.8417 H   0  0  0  0  0  0  0  0  0  0  0  0
   -1.2685    1.3295    2.0879 H   0  0  0  0  0  0  0  0  0  0  0  0
    0.6836   -1.4402   -1.5491 H   0  0  0  0  0  0  0  0  0  0  0  0
   -2.7799   -2.0818   -0.9982 H   0  0  0  0  0  0  0  0  0  0  0  0
   -2.5798   -0.7699   -2.2089 H   0  0  0  0  0  0  0  0  0  0  0  0
   -1.4559   -2.1712   -2.2089 H   0  0  0  0  0  0  0  0  0  0  0  0
   -3.3564    0.4581    2.4574 H   0  0  0  0  0  0  0  0  0  0  0  0
   -3.3504    1.8880    1.3701 H   0  0  0  0  0  0  0  0  0  0  0  0
   -4.7528    0.7655    1.3701 H   0  0  0  0  0  0  0  0  0  0  0  0
  1  2  1  0
  2  3  1  0
  3  4  1  0
  4  5  2  0
  5  6  1  0
  6  7  2  0
  7  8  1  0
  8  9  2  0
  8 10  1  0
  7 11  1  0
 11 12  1  0
  9  4  1  0
  1 13  1  0
  1 14  1  0
  2 15  1  0
  2 16  1  0
  3 17  1  0
  3 18  1  0
  5 19  1  0
  6 20  1  0
  9 21  1  0
 10 22  1  0
 10 23  1  0
 10 24  1  0
 12 25  1  0
 12 26  1  0
 12 27  1  0
M  END
$$$$
