# Supplementary material for: Data-driven quantum chemical property prediction leveraging 3D conformations with Uni-Mol+
Source: Nat Commun. 2024 Aug 19;15:7104. doi: 10.1038/s41467-024-51321-w (PMC11333583; doi:10.1038/s41467-024-51321-w)
Supplement: Supplementary file 4 — Supplementary Data 1 [file 41467_2024_51321_MOESM4_ESM.zip › Supplementary_Data /conformation_energy_fig3/3623570_1_1.sdf]

     RDKit          3D

 25 27  0  0  0  0  0  0  0  0999 V2000
   -2.3028    2.9704    0.6077 O   0  0  0  0  0  0  0  0  0  0  0  0
   -2.4505    1.8122    0.3458 C   0  0  0  0  0  0  0  0  0  0  0  0
   -3.7168    1.2391    0.1867 O   0  0  0  0  0  0  0  0  0  0  0  0
   -3.5916   -0.1248   -0.1123 C   0  0  0  0  0  0  0  0  0  0  0  0
   -4.5480   -0.8239   -0.2937 O   0  0  0  0  0  0  0  0  0  0  0  0
   -2.1429   -0.4340   -0.1468 C   0  0  0  0  0  0  0  0  0  0  0  0
   -1.4493    0.7344    0.1344 C   0  0  0  0  0  0  0  0  0  0  0  0
   -0.0671    0.7790    0.1834 C   0  0  0  0  0  0  0  0  0  0  0  0
    0.6480   -0.4056   -0.0765 C   0  0  0  0  0  0  0  0  0  0  0  0
   -0.0745   -1.5867   -0.3742 C   0  0  0  0  0  0  0  0  0  0  0  0
   -1.4675   -1.6206   -0.4056 C   0  0  0  0  0  0  0  0  0  0  0  0
    2.1303   -0.4156   -0.0411 C   0  0  0  0  0  0  0  0  0  0  0  0
    2.8282    0.3083    0.9375 C   0  0  0  0  0  0  0  0  0  0  0  0
    4.2202    0.2818    0.9830 C   0  0  0  0  0  0  0  0  0  0  0  0
    4.9431   -0.4342    0.0284 C   0  0  0  0  0  0  0  0  0  0  0  0
    4.2587   -1.1371   -0.9627 C   0  0  0  0  0  0  0  0  0  0  0  0
    2.8670   -1.1471   -0.9835 C   0  0  0  0  0  0  0  0  0  0  0  0
    0.4592    1.7156    0.4193 H   0  0  0  0  0  0  0  0  0  0  0  0
    0.4836   -2.5101   -0.5883 H   0  0  0  0  0  0  0  0  0  0  0  0
   -2.0114   -2.5509   -0.6267 H   0  0  0  0  0  0  0  0  0  0  0  0
    2.2705    0.9028    1.6761 H   0  0  0  0  0  0  0  0  0  0  0  0
    4.7522    0.8282    1.7758 H   0  0  0  0  0  0  0  0  0  0  0  0
    6.0426   -0.4441    0.0572 H   0  0  0  0  0  0  0  0  0  0  0  0
    4.8215   -1.6863   -1.7319 H   0  0  0  0  0  0  0  0  0  0  0  0
    2.3390   -1.7358   -1.7481 H   0  0  0  0  0  0  0  0  0  0  0  0
  1  2  2  0
  2  3  1  0
  3  4  1  0
  4  5  2  0
  4  6  1  0
  6  7  2  0
  7  8  1  0
  8  9  2  0
  9 10  1  0
 10 11  2  0
  9 12  1  0
 12 13  2  0
 13 14  1  0
 14 15  2  0
 15 16  1  0
 16 17  2  0
  7  2  1  0
 17 12  1  0
 11  6  1  0
  8 18  1  0
 10 19  1  0
 11 20  1  0
 13 21  1  0
 14 22  1  0
 15 23  1  0
 16 24  1  0
 17 25  1  0
M  END
$$$$
