# Supplementary material for: Data-driven quantum chemical property prediction leveraging 3D conformations with Uni-Mol+
Source: Nat Commun. 2024 Aug 19;15:7104. doi: 10.1038/s41467-024-51321-w (PMC11333583; doi:10.1038/s41467-024-51321-w)
Supplement: Supplementary file 4 — Supplementary Data 1 [file 41467_2024_51321_MOESM4_ESM.zip › Supplementary_Data /conformation_energy_fig3/3651112_3_1.sdf]

     RDKit          3D

 22 23  0  0  0  0  0  0  0  0999 V2000
    3.2062    0.4069   -0.1527 C   0  0  0  0  0  0  0  0  0  0  0  0
    2.0222   -0.4266    0.2351 C   0  0  0  0  0  0  0  0  0  0  0  0
    0.7357   -0.1843   -0.0439 C   0  0  0  0  0  0  0  0  0  0  0  0
    0.0563    0.9221   -0.8290 C   0  0  2  0  0  0  0  0  0  0  0  0
   -0.7118    1.8204    0.1845 C   0  0  0  0  0  0  0  0  0  0  0  0
   -1.8623    0.8859    0.6827 C   0  0  0  0  0  0  0  0  0  0  0  0
   -1.6501   -0.4238   -0.1379 C   0  0  2  0  0  0  0  0  0  0  0  0
   -0.3825   -1.0715    0.4262 C   0  0  0  0  0  0  0  0  0  0  0  0
   -0.2978   -2.0717    1.1141 O   0  0  0  0  0  0  0  0  0  0  0  0
   -1.1180    0.1395   -1.4747 C   0  0  0  0  0  0  0  0  0  0  0  0
    3.7152    0.7652    0.7543 H   0  0  0  0  0  0  0  0  0  0  0  0
    3.9032   -0.2008   -0.7484 H   0  0  0  0  0  0  0  0  0  0  0  0
    2.8691    1.2680   -0.7484 H   0  0  0  0  0  0  0  0  0  0  0  0
    2.2341   -1.3384    0.8129 H   0  0  0  0  0  0  0  0  0  0  0  0
    0.7452    1.4859   -1.4751 H   0  0  0  0  0  0  0  0  0  0  0  0
   -0.0600    2.1232    1.0173 H   0  0  0  0  0  0  0  0  0  0  0  0
   -1.0771    2.7586   -0.2585 H   0  0  0  0  0  0  0  0  0  0  0  0
   -1.7722    0.6925    1.7619 H   0  0  0  0  0  0  0  0  0  0  0  0
   -2.8614    1.3234    0.5399 H   0  0  0  0  0  0  0  0  0  0  0  0
   -2.5282   -1.0858   -0.1628 H   0  0  0  0  0  0  0  0  0  0  0  0
   -0.7815   -0.6453   -2.1682 H   0  0  0  0  0  0  0  0  0  0  0  0
   -1.8194    0.6998   -2.1104 H   0  0  0  0  0  0  0  0  0  0  0  0
  1  2  1  0
  2  3  2  0
  3  4  1  0
  4  5  1  0
  5  6  1  0
  6  7  1  0
  7  8  1  0
  8  9  2  0
  7 10  1  0
  8  3  1  0
 10  4  1  0
  1 11  1  0
  1 12  1  0
  1 13  1  0
  2 14  1  0
  4 15  1  6
  5 16  1  0
  5 17  1  0
  6 18  1  0
  6 19  1  0
  7 20  1  6
 10 21  1  0
 10 22  1  0
M  END
$$$$
