# Supplementary material for: Data-driven quantum chemical property prediction leveraging 3D conformations with Uni-Mol+
Source: Nat Commun. 2024 Aug 19;15:7104. doi: 10.1038/s41467-024-51321-w (PMC11333583; doi:10.1038/s41467-024-51321-w)
Supplement: Supplementary file 4 — Supplementary Data 1 [file 41467_2024_51321_MOESM4_ESM.zip › Supplementary_Data /conformation_energy_fig3/3565876_7_1.sdf]

     RDKit          3D

 17 17  0  0  0  0  0  0  0  0999 V2000
    2.8938   -0.9800    0.1131 C   0  0  0  0  0  0  0  0  0  0  0  0
    1.5367   -0.3297    0.0357 C   0  0  0  0  0  0  0  0  0  0  0  0
    1.3838    1.0478   -0.1398 C   0  0  0  0  0  0  0  0  0  0  0  0
    0.1010    1.5807   -0.2026 C   0  0  0  0  0  0  0  0  0  0  0  0
   -0.9787    0.7164   -0.0875 C   0  0  0  0  0  0  0  0  0  0  0  0
   -0.7692   -0.6610    0.0878 C   0  0  0  0  0  0  0  0  0  0  0  0
    0.4797   -1.1490    0.1449 N   0  0  0  0  0  0  0  0  0  0  0  0
   -1.8903   -1.6542    0.2195 C   0  0  0  0  0  0  0  0  0  0  0  0
   -2.7636    1.4410   -0.1726 Br  0  0  0  0  0  0  0  0  0  0  0  0
    3.1760   -1.1152    1.1677 H   0  0  0  0  0  0  0  0  0  0  0  0
    2.8600   -1.9597   -0.3859 H   0  0  0  0  0  0  0  0  0  0  0  0
    3.6362   -0.3397   -0.3859 H   0  0  0  0  0  0  0  0  0  0  0  0
    2.2647    1.7008   -0.2270 H   0  0  0  0  0  0  0  0  0  0  0  0
   -0.0542    2.6610   -0.3401 H   0  0  0  0  0  0  0  0  0  0  0  0
   -2.0957   -1.8362    1.2847 H   0  0  0  0  0  0  0  0  0  0  0  0
   -2.7933   -1.2543   -0.2649 H   0  0  0  0  0  0  0  0  0  0  0  0
   -1.6021   -2.5988   -0.2649 H   0  0  0  0  0  0  0  0  0  0  0  0
  1  2  1  0
  2  3  2  0
  3  4  1  0
  4  5  2  0
  5  6  1  0
  6  7  2  0
  6  8  1  0
  5  9  1  0
  7  2  1  0
  1 10  1  0
  1 11  1  0
  1 12  1  0
  3 13  1  0
  4 14  1  0
  8 15  1  0
  8 16  1  0
  8 17  1  0
M  END
$$$$
