# Supplementary material for: Data-driven quantum chemical property prediction leveraging 3D conformations with Uni-Mol+
Source: Nat Commun. 2024 Aug 19;15:7104. doi: 10.1038/s41467-024-51321-w (PMC11333583; doi:10.1038/s41467-024-51321-w)
Supplement: Supplementary file 4 — Supplementary Data 1 [file 41467_2024_51321_MOESM4_ESM.zip › Supplementary_Data /conformation_energy_fig3/3496400_7_1.sdf]

     RDKit          3D

 24 26  0  0  0  0  0  0  0  0999 V2000
    4.5391   -1.0653   -0.0260 F   0  0  0  0  0  0  0  0  0  0  0  0
    3.3415   -0.4402   -0.1178 C   0  0  0  0  0  0  0  0  0  0  0  0
    3.3231    0.9055   -0.4976 C   0  0  0  0  0  0  0  0  0  0  0  0
    2.1121    1.5654   -0.5965 C   0  0  0  0  0  0  0  0  0  0  0  0
    0.9100    0.8812   -0.3283 C   0  0  0  0  0  0  0  0  0  0  0  0
    0.9475   -0.4712    0.0690 C   0  0  0  0  0  0  0  0  0  0  0  0
    2.1839   -1.1277    0.1660 C   0  0  0  0  0  0  0  0  0  0  0  0
   -0.2985   -1.2085    0.3799 C   0  0  0  0  0  0  0  0  0  0  0  0
   -0.2898   -2.3832    0.7314 O   0  0  0  0  0  0  0  0  0  0  0  0
   -1.5459   -0.4308    0.2325 C   0  0  0  0  0  0  0  0  0  0  0  0
   -1.5170    0.9221   -0.1686 C   0  0  0  0  0  0  0  0  0  0  0  0
   -0.3034    1.5428   -0.3858 N   0  0  0  0  0  0  0  0  0  0  0  0
   -2.7202    1.6471   -0.2800 C   0  0  0  0  0  0  0  0  0  0  0  0
   -3.9270    1.0207   -0.0217 C   0  0  0  0  0  0  0  0  0  0  0  0
   -3.9707   -0.3304    0.3624 C   0  0  0  0  0  0  0  0  0  0  0  0
   -2.7874   -1.0388    0.4884 C   0  0  0  0  0  0  0  0  0  0  0  0
    4.2629    1.4339   -0.7155 H   0  0  0  0  0  0  0  0  0  0  0  0
    2.0871    2.6266   -0.8852 H   0  0  0  0  0  0  0  0  0  0  0  0
    2.2274   -2.1849    0.4668 H   0  0  0  0  0  0  0  0  0  0  0  0
   -0.3012    2.5500   -0.6017 H   0  0  0  0  0  0  0  0  0  0  0  0
   -2.7004    2.7076   -0.5713 H   0  0  0  0  0  0  0  0  0  0  0  0
   -4.8644    1.5879   -0.1185 H   0  0  0  0  0  0  0  0  0  0  0  0
   -4.9353   -0.8204    0.5610 H   0  0  0  0  0  0  0  0  0  0  0  0
   -2.8195   -2.0950    0.7939 H   0  0  0  0  0  0  0  0  0  0  0  0
  1  2  1  0
  2  3  2  0
  3  4  1  0
  4  5  2  0
  5  6  1  0
  6  7  2  0
  6  8  1  0
  8  9  2  0
  8 10  1  0
 10 11  2  0
 11 12  1  0
 11 13  1  0
 13 14  2  0
 14 15  1  0
 15 16  2  0
  7  2  1  0
 16 10  1  0
 12  5  1  0
  3 17  1  0
  4 18  1  0
  7 19  1  0
 12 20  1  0
 13 21  1  0
 14 22  1  0
 15 23  1  0
 16 24  1  0
M  END
$$$$
