# Supplementary material for: Data-driven quantum chemical property prediction leveraging 3D conformations with Uni-Mol+
Source: Nat Commun. 2024 Aug 19;15:7104. doi: 10.1038/s41467-024-51321-w (PMC11333583; doi:10.1038/s41467-024-51321-w)
Supplement: Supplementary file 4 — Supplementary Data 1 [file 41467_2024_51321_MOESM4_ESM.zip › Supplementary_Data /conformation_energy_fig3/3474990_5_1.sdf]

     RDKit          3D

 16 16  0  0  0  0  0  0  0  0999 V2000
   -4.5237    0.0853   -0.8860 Cl  0  0  0  0  0  0  0  0  0  0  0  0
   -2.8491    0.4811   -0.5743 C   0  0  0  0  0  0  0  0  0  0  0  0
   -1.9185   -0.4508   -0.3572 C   0  0  0  0  0  0  0  0  0  0  0  0
   -0.4949   -0.2206   -0.0882 C   0  0  0  0  0  0  0  0  0  0  0  0
    0.0909    1.0567   -0.0224 C   0  0  0  0  0  0  0  0  0  0  0  0
    1.4461    1.2171    0.2359 C   0  0  0  0  0  0  0  0  0  0  0  0
    2.2443    0.0897    0.4345 C   0  0  0  0  0  0  0  0  0  0  0  0
    1.6978   -1.1902    0.3765 C   0  0  0  0  0  0  0  0  0  0  0  0
    0.3367   -1.3344    0.1164 C   0  0  0  0  0  0  0  0  0  0  0  0
    3.9580    0.2886    0.7613 Cl  0  0  0  0  0  0  0  0  0  0  0  0
   -2.5509    1.5397   -0.5565 H   0  0  0  0  0  0  0  0  0  0  0  0
   -2.2533   -1.4983   -0.3826 H   0  0  0  0  0  0  0  0  0  0  0  0
   -0.5369    1.9463   -0.1788 H   0  0  0  0  0  0  0  0  0  0  0  0
    1.8864    2.2239    0.2836 H   0  0  0  0  0  0  0  0  0  0  0  0
    2.3321   -2.0750    0.5340 H   0  0  0  0  0  0  0  0  0  0  0  0
   -0.0971   -2.3442    0.0702 H   0  0  0  0  0  0  0  0  0  0  0  0
  1  2  1  0
  2  3  2  0
  3  4  1  0
  4  5  2  0
  5  6  1  0
  6  7  2  0
  7  8  1  0
  8  9  2  0
  7 10  1  0
  9  4  1  0
  2 11  1  0
  3 12  1  0
  5 13  1  0
  6 14  1  0
  8 15  1  0
  9 16  1  0
M  END
$$$$
