# Supplementary material for: Data-driven quantum chemical property prediction leveraging 3D conformations with Uni-Mol+
Source: Nat Commun. 2024 Aug 19;15:7104. doi: 10.1038/s41467-024-51321-w (PMC11333583; doi:10.1038/s41467-024-51321-w)
Supplement: Supplementary file 4 — Supplementary Data 1 [file 41467_2024_51321_MOESM4_ESM.zip › Supplementary_Data /conformation_energy_fig3/3531987_7_init.sdf]

     RDKit          3D

 29 29  0  0  0  0  0  0  0  0999 V2000
   -4.8632    0.1962    0.7804 C   0  0  0  0  0  0  0  0  0  0  0  0
   -3.5776   -0.3267    1.3964 C   0  0  0  0  0  0  0  0  0  0  0  0
   -2.3750   -0.0418    0.5259 C   0  0  0  0  0  0  0  0  0  0  0  0
   -2.4021    0.5307   -0.5546 O   0  0  0  0  0  0  0  0  0  0  0  0
   -1.2479   -0.5485    1.1696 O   0  0  0  0  0  0  0  0  0  0  0  0
   -0.0582   -0.3272    0.4624 C   0  0  0  0  0  0  0  0  0  0  0  0
    0.7013    0.8167    0.7604 C   0  0  0  0  0  0  0  0  0  0  0  0
    0.2386    1.8260    1.7699 C   0  0  0  0  0  0  0  0  0  0  0  0
    1.8936    1.0248    0.0564 C   0  0  0  0  0  0  0  0  0  0  0  0
    2.3195    0.0955   -0.8986 C   0  0  0  0  0  0  0  0  0  0  0  0
    1.5681   -1.0551   -1.1618 C   0  0  0  0  0  0  0  0  0  0  0  0
    0.3733   -1.2886   -0.4680 C   0  0  0  0  0  0  0  0  0  0  0  0
   -0.4398   -2.5154   -0.7628 C   0  0  0  0  0  0  0  0  0  0  0  0
    3.5767    0.3208   -1.6409 C   0  0  0  0  0  0  0  0  0  0  0  0
    4.2928    1.2926   -1.4347 O   0  0  0  0  0  0  0  0  0  0  0  0
   -5.5634    0.4810    1.5796 H   0  0  0  0  0  0  0  0  0  0  0  0
   -4.6404    1.0752    0.1577 H   0  0  0  0  0  0  0  0  0  0  0  0
   -5.3172   -0.5887    0.1577 H   0  0  0  0  0  0  0  0  0  0  0  0
   -3.4305    0.1557    2.3739 H   0  0  0  0  0  0  0  0  0  0  0  0
   -3.6704   -1.4178    1.5006 H   0  0  0  0  0  0  0  0  0  0  0  0
    0.4163    1.4384    2.7839 H   0  0  0  0  0  0  0  0  0  0  0  0
    0.7966    2.7640    1.6328 H   0  0  0  0  0  0  0  0  0  0  0  0
   -0.8363    2.0154    1.6328 H   0  0  0  0  0  0  0  0  0  0  0  0
    2.4977    1.9223    0.2551 H   0  0  0  0  0  0  0  0  0  0  0  0
    1.9159   -1.7776   -1.9148 H   0  0  0  0  0  0  0  0  0  0  0  0
   -0.7509   -2.9849    0.1821 H   0  0  0  0  0  0  0  0  0  0  0  0
   -1.3308   -2.2341   -1.3433 H   0  0  0  0  0  0  0  0  0  0  0  0
    0.1666   -3.2264   -1.3433 H   0  0  0  0  0  0  0  0  0  0  0  0
    3.8801   -0.4096   -2.4054 H   0  0  0  0  0  0  0  0  0  0  0  0
  1  2  1  0
  2  3  1  0
  3  4  2  0
  3  5  1  0
  5  6  1  0
  6  7  2  0
  7  8  1  0
  7  9  1  0
  9 10  2  0
 10 11  1  0
 11 12  2  0
 12 13  1  0
 10 14  1  0
 14 15  2  0
 12  6  1  0
  1 16  1  0
  1 17  1  0
  1 18  1  0
  2 19  1  0
  2 20  1  0
  8 21  1  0
  8 22  1  0
  8 23  1  0
  9 24  1  0
 11 25  1  0
 13 26  1  0
 13 27  1  0
 13 28  1  0
 14 29  1  0
M  END
$$$$
