# Supplementary material for: Data-driven quantum chemical property prediction leveraging 3D conformations with Uni-Mol+
Source: Nat Commun. 2024 Aug 19;15:7104. doi: 10.1038/s41467-024-51321-w (PMC11333583; doi:10.1038/s41467-024-51321-w)
Supplement: Supplementary file 4 — Supplementary Data 1 [file 41467_2024_51321_MOESM4_ESM.zip › Supplementary_Data /conformation_energy_fig3/3531987_6_init.sdf]

     RDKit          3D

 29 29  0  0  0  0  0  0  0  0999 V2000
   -4.8825    0.0314    0.6771 C   0  0  0  0  0  0  0  0  0  0  0  0
   -3.5992   -0.5110    1.2809 C   0  0  0  0  0  0  0  0  0  0  0  0
   -2.3767   -0.0556    0.5173 C   0  0  0  0  0  0  0  0  0  0  0  0
   -2.3858    0.6702   -0.4671 O   0  0  0  0  0  0  0  0  0  0  0  0
   -1.2543   -0.6031    1.1353 O   0  0  0  0  0  0  0  0  0  0  0  0
   -0.0508   -0.2643    0.5018 C   0  0  0  0  0  0  0  0  0  0  0  0
    0.6293    0.8987    0.9028 C   0  0  0  0  0  0  0  0  0  0  0  0
    0.0672    1.8145    1.9508 C   0  0  0  0  0  0  0  0  0  0  0  0
    1.8344    1.2195    0.2637 C   0  0  0  0  0  0  0  0  0  0  0  0
    2.3521    0.3744   -0.7238 C   0  0  0  0  0  0  0  0  0  0  0  0
    1.6802   -0.7980   -1.0859 C   0  0  0  0  0  0  0  0  0  0  0  0
    0.4723   -1.1391   -0.4653 C   0  0  0  0  0  0  0  0  0  0  0  0
   -0.2547   -2.3875   -0.8708 C   0  0  0  0  0  0  0  0  0  0  0  0
    3.6248    0.7315   -1.3835 C   0  0  0  0  0  0  0  0  0  0  0  0
    4.1437    0.0184   -2.2333 O   0  0  0  0  0  0  0  0  0  0  0  0
   -5.5722    0.3229    1.4829 H   0  0  0  0  0  0  0  0  0  0  0  0
   -4.6529    0.9094    0.0555 H   0  0  0  0  0  0  0  0  0  0  0  0
   -5.3521   -0.7452    0.0555 H   0  0  0  0  0  0  0  0  0  0  0  0
   -3.5197   -0.1598    2.3203 H   0  0  0  0  0  0  0  0  0  0  0  0
   -3.6394   -1.6092    1.2335 H   0  0  0  0  0  0  0  0  0  0  0  0
    0.3087    1.4211    2.9493 H   0  0  0  0  0  0  0  0  0  0  0  0
    0.5059    2.8166    1.8356 H   0  0  0  0  0  0  0  0  0  0  0  0
   -1.0250    1.8769    1.8356 H   0  0  0  0  0  0  0  0  0  0  0  0
    2.3743    2.1375    0.5389 H   0  0  0  0  0  0  0  0  0  0  0  0
    2.1023   -1.4543   -1.8612 H   0  0  0  0  0  0  0  0  0  0  0  0
   -0.5734   -2.9348    0.0286 H   0  0  0  0  0  0  0  0  0  0  0  0
   -1.1380   -2.1195   -1.4692 H   0  0  0  0  0  0  0  0  0  0  0  0
    0.4143   -3.0235   -1.4692 H   0  0  0  0  0  0  0  0  0  0  0  0
    4.1236    1.6706   -1.1018 H   0  0  0  0  0  0  0  0  0  0  0  0
  1  2  1  0
  2  3  1  0
  3  4  2  0
  3  5  1  0
  5  6  1  0
  6  7  2  0
  7  8  1  0
  7  9  1  0
  9 10  2  0
 10 11  1  0
 11 12  2  0
 12 13  1  0
 10 14  1  0
 14 15  2  0
 12  6  1  0
  1 16  1  0
  1 17  1  0
  1 18  1  0
  2 19  1  0
  2 20  1  0
  8 21  1  0
  8 22  1  0
  8 23  1  0
  9 24  1  0
 11 25  1  0
 13 26  1  0
 13 27  1  0
 13 28  1  0
 14 29  1  0
M  END
$$$$
