# Supplementary material for: Data-driven quantum chemical property prediction leveraging 3D conformations with Uni-Mol+
Source: Nat Commun. 2024 Aug 19;15:7104. doi: 10.1038/s41467-024-51321-w (PMC11333583; doi:10.1038/s41467-024-51321-w)
Supplement: Supplementary file 4 — Supplementary Data 1 [file 41467_2024_51321_MOESM4_ESM.zip › Supplementary_Data /conformation_energy_fig3/3559595_4_1.sdf]

     RDKit          3D

 18 18  0  0  0  0  0  0  0  0999 V2000
   -0.7773    2.2831    0.4885 O   0  0  0  0  0  0  0  0  0  0  0  0
    0.3220    1.5243    0.2401 C   0  0  0  0  0  0  0  0  0  0  0  0
    1.4423    2.0039    0.2115 O   0  0  0  0  0  0  0  0  0  0  0  0
   -0.0159    0.1211    0.0233 C   0  0  0  0  0  0  0  0  0  0  0  0
   -1.2476   -0.5488    0.0293 C   0  0  0  0  0  0  0  0  0  0  0  0
   -2.6239   -0.0091    0.2667 C   0  0  0  0  0  0  0  0  0  0  0  0
   -0.8946   -1.8791   -0.2452 C   0  0  0  0  0  0  0  0  0  0  0  0
    0.4237   -2.0352   -0.4080 N   0  0  0  0  0  0  0  0  0  0  0  0
    0.9492   -0.8200   -0.2440 N   0  0  0  0  0  0  0  0  0  0  0  0
    2.3947   -0.6499   -0.3614 C   0  0  0  0  0  0  0  0  0  0  0  0
   -1.6743    1.8645    0.5052 H   0  0  0  0  0  0  0  0  0  0  0  0
   -2.8078    0.0630    1.3489 H   0  0  0  0  0  0  0  0  0  0  0  0
   -2.7096    0.9893   -0.1871 H   0  0  0  0  0  0  0  0  0  0  0  0
   -3.3653   -0.6830   -0.1871 H   0  0  0  0  0  0  0  0  0  0  0  0
   -1.6212   -2.7017   -0.3182 H   0  0  0  0  0  0  0  0  0  0  0  0
    2.8404   -0.5975    0.6429 H   0  0  0  0  0  0  0  0  0  0  0  0
    2.8212   -1.5041   -0.9077 H   0  0  0  0  0  0  0  0  0  0  0  0
    2.6113    0.2799   -0.9077 H   0  0  0  0  0  0  0  0  0  0  0  0
  1  2  1  0
  2  3  2  0
  2  4  1  0
  4  5  2  0
  5  6  1  0
  5  7  1  0
  7  8  2  0
  8  9  1  0
  9 10  1  0
  9  4  1  0
  1 11  1  0
  6 12  1  0
  6 13  1  0
  6 14  1  0
  7 15  1  0
 10 16  1  0
 10 17  1  0
 10 18  1  0
M  END
$$$$
