# Supplementary material for: Data-driven quantum chemical property prediction leveraging 3D conformations with Uni-Mol+
Source: Nat Commun. 2024 Aug 19;15:7104. doi: 10.1038/s41467-024-51321-w (PMC11333583; doi:10.1038/s41467-024-51321-w)
Supplement: Supplementary file 4 — Supplementary Data 1 [file 41467_2024_51321_MOESM4_ESM.zip › Supplementary_Data /conformation_energy_fig3/3713871_6_1.sdf]

     RDKit          3D

 12 12  0  0  0  0  0  0  0  0999 V2000
    2.8271   -0.5020   -0.1555 Cl  0  0  0  0  0  0  0  0  0  0  0  0
    1.0924   -0.5374   -0.0895 C   0  0  0  0  0  0  0  0  0  0  0  0
    0.4443   -1.7308   -0.1661 C   0  0  0  0  0  0  0  0  0  0  0  0
   -0.9229   -1.7836   -0.1163 N   0  0  0  0  0  0  0  0  0  0  0  0
   -1.6742   -0.6461    0.0112 C   0  0  0  0  0  0  0  0  0  0  0  0
   -1.0745    0.5721    0.0918 C   0  0  0  0  0  0  0  0  0  0  0  0
    0.3888    0.7514    0.0490 C   0  0  0  0  0  0  0  0  0  0  0  0
    0.9500    1.8360    0.1197 O   0  0  0  0  0  0  0  0  0  0  0  0
   -2.0535    1.9969    0.2529 Cl  0  0  0  0  0  0  0  0  0  0  0  0
    1.0231   -2.6605   -0.2689 H   0  0  0  0  0  0  0  0  0  0  0  0
   -1.3955   -2.6969   -0.1758 H   0  0  0  0  0  0  0  0  0  0  0  0
   -2.7712   -0.7179    0.0487 H   0  0  0  0  0  0  0  0  0  0  0  0
  1  2  1  0
  2  3  2  0
  3  4  1  0
  4  5  1  0
  5  6  2  0
  6  7  1  0
  7  8  2  0
  6  9  1  0
  7  2  1  0
  3 10  1  0
  4 11  1  0
  5 12  1  0
M  END
$$$$
