# Supplementary material for: Data-driven quantum chemical property prediction leveraging 3D conformations with Uni-Mol+
Source: Nat Commun. 2024 Aug 19;15:7104. doi: 10.1038/s41467-024-51321-w (PMC11333583; doi:10.1038/s41467-024-51321-w)
Supplement: Supplementary file 4 — Supplementary Data 1 [file 41467_2024_51321_MOESM4_ESM.zip › Supplementary_Data /conformation_energy_fig3/3501175_3_1.sdf]

     RDKit          3D

 22 22  0  0  0  0  0  0  0  0999 V2000
   -3.3527    1.1829   -1.0449 C   0  0  0  0  0  0  0  0  0  0  0  0
   -2.9594    0.1716   -0.0744 N   0  0  0  0  0  0  0  0  0  0  0  0
   -1.6537   -0.1158    0.1517 C   0  0  0  0  0  0  0  0  0  0  0  0
   -0.6840    0.5336   -0.4129 N   0  0  0  0  0  0  0  0  0  0  0  0
    0.6033    0.1630   -0.1303 C   0  0  0  0  0  0  0  0  0  0  0  0
    0.8659   -0.9677    0.5770 O   0  0  0  0  0  0  0  0  0  0  0  0
    2.2675   -1.1266    0.6994 N   0  0  0  0  0  0  0  0  0  0  0  0
    2.7838   -0.0751    0.0995 C   0  0  0  0  0  0  0  0  0  0  0  0
    1.7855    0.7746   -0.4551 C   0  0  0  0  0  0  0  0  0  0  0  0
    4.2761    0.0917    0.0653 C   0  0  0  0  0  0  0  0  0  0  0  0
   -4.0185   -0.6417    0.4969 C   0  0  0  0  0  0  0  0  0  0  0  0
   -3.7023    2.0820   -0.5163 H   0  0  0  0  0  0  0  0  0  0  0  0
   -2.4893    1.4409   -1.6759 H   0  0  0  0  0  0  0  0  0  0  0  0
   -4.1635    0.7899   -1.6759 H   0  0  0  0  0  0  0  0  0  0  0  0
   -1.4067   -0.9345    0.8435 H   0  0  0  0  0  0  0  0  0  0  0  0
    1.9303    1.7093   -1.0166 H   0  0  0  0  0  0  0  0  0  0  0  0
    4.6639    0.1350    1.0938 H   0  0  0  0  0  0  0  0  0  0  0  0
    4.7284   -0.7615   -0.4615 H   0  0  0  0  0  0  0  0  0  0  0  0
    4.5289    1.0237   -0.4615 H   0  0  0  0  0  0  0  0  0  0  0  0
   -3.9624   -0.5985    1.5946 H   0  0  0  0  0  0  0  0  0  0  0  0
   -4.9947   -0.2588    0.1643 H   0  0  0  0  0  0  0  0  0  0  0  0
   -3.9007   -1.6836    0.1643 H   0  0  0  0  0  0  0  0  0  0  0  0
  1  2  1  0
  2  3  1  0
  3  4  2  0
  4  5  1  0
  5  6  1  0
  6  7  1  0
  7  8  2  0
  8  9  1  0
  8 10  1  0
  2 11  1  0
  9  5  2  0
  1 12  1  0
  1 13  1  0
  1 14  1  0
  3 15  1  0
  9 16  1  0
 10 17  1  0
 10 18  1  0
 10 19  1  0
 11 20  1  0
 11 21  1  0
 11 22  1  0
M  END
$$$$
