# Supplementary material for: Data-driven quantum chemical property prediction leveraging 3D conformations with Uni-Mol+
Source: Nat Commun. 2024 Aug 19;15:7104. doi: 10.1038/s41467-024-51321-w (PMC11333583; doi:10.1038/s41467-024-51321-w)
Supplement: Supplementary file 4 — Supplementary Data 1 [file 41467_2024_51321_MOESM4_ESM.zip › Supplementary_Data /conformation_energy_fig3/3469754_1_init.sdf]

     RDKit          3D

 28 29  0  0  0  0  0  0  0  0999 V2000
    2.6987   -0.8339   -3.2553 C   0  0  0  0  0  0  0  0  0  0  0  0
    1.6432   -0.9636   -2.3108 O   0  0  0  0  0  0  0  0  0  0  0  0
    1.8861   -0.0761   -1.2513 N   0  0  0  0  0  0  0  0  0  0  0  0
    0.9429   -0.1341   -0.3740 C   0  0  0  0  0  0  0  0  0  0  0  0
    0.8594    0.6713    0.8717 C   0  0  0  0  0  0  0  0  0  0  0  0
   -0.3124    0.3404    1.4436 C   0  0  0  0  0  0  0  0  0  0  0  0
   -1.1114   -0.6910    0.7572 C   0  0  2  0  0  0  0  0  0  0  0  0
   -0.2495   -1.0299   -0.4606 C   0  0  1  0  0  0  0  0  0  0  0  0
   -1.6659   -0.5230   -0.6440 C   0  0  0  0  0  0  0  0  0  0  0  0
   -2.6979   -1.5296   -1.0951 C   0  0  0  0  0  0  0  0  0  0  0  0
   -1.9010    0.8539   -1.2176 C   0  0  0  0  0  0  0  0  0  0  0  0
   -0.8032    0.9080    2.6481 C   0  0  0  0  0  0  0  0  0  0  0  0
   -1.2024    1.3687    3.6351 N   0  0  0  0  0  0  0  0  0  0  0  0
    1.9135    1.6389    1.2532 C   0  0  0  0  0  0  0  0  0  0  0  0
    3.6543   -0.7164   -2.7234 H   0  0  0  0  0  0  0  0  0  0  0  0
    2.7385   -1.7339   -3.8865 H   0  0  0  0  0  0  0  0  0  0  0  0
    2.5194    0.0490   -3.8865 H   0  0  0  0  0  0  0  0  0  0  0  0
   -1.6294   -1.1034    1.6356 H   0  0  0  0  0  0  0  0  0  0  0  0
    0.2513   -1.8569   -0.9851 H   0  0  0  0  0  0  0  0  0  0  0  0
   -3.1701   -1.9901   -0.2148 H   0  0  0  0  0  0  0  0  0  0  0  0
   -3.4647   -1.0228   -1.6995 H   0  0  0  0  0  0  0  0  0  0  0  0
   -2.2104   -2.3087   -1.6995 H   0  0  0  0  0  0  0  0  0  0  0  0
   -2.0245    1.5766   -0.3976 H   0  0  0  0  0  0  0  0  0  0  0  0
   -1.0396    1.1452   -1.8366 H   0  0  0  0  0  0  0  0  0  0  0  0
   -2.8103    0.8428   -1.8366 H   0  0  0  0  0  0  0  0  0  0  0  0
    1.9776    1.6977    2.3498 H   0  0  0  0  0  0  0  0  0  0  0  0
    2.8802    1.3071    0.8467 H   0  0  0  0  0  0  0  0  0  0  0  0
    1.6655    2.6304    0.8467 H   0  0  0  0  0  0  0  0  0  0  0  0
  1  2  1  0
  2  3  1  0
  3  4  2  0
  4  5  1  0
  5  6  2  0
  6  7  1  0
  7  8  1  0
  8  9  1  0
  9 10  1  0
  9 11  1  0
  6 12  1  0
 12 13  3  0
  5 14  1  0
  8  4  1  0
  9  7  1  0
  1 15  1  0
  1 16  1  0
  1 17  1  0
  7 18  1  1
  8 19  1  1
 10 20  1  0
 10 21  1  0
 10 22  1  0
 11 23  1  0
 11 24  1  0
 11 25  1  0
 14 26  1  0
 14 27  1  0
 14 28  1  0
M  END
$$$$
