# Supplementary material for: Data-driven quantum chemical property prediction leveraging 3D conformations with Uni-Mol+
Source: Nat Commun. 2024 Aug 19;15:7104. doi: 10.1038/s41467-024-51321-w (PMC11333583; doi:10.1038/s41467-024-51321-w)
Supplement: Supplementary file 4 — Supplementary Data 1 [file 41467_2024_51321_MOESM4_ESM.zip › Supplementary_Data /conformation_energy_fig3/3533922_8_1.sdf]

     RDKit          3D

 28 30  0  0  0  0  0  0  0  0999 V2000
   -2.7106    2.6846    0.3206 C   0  0  0  0  0  0  0  0  0  0  0  0
   -1.7293    1.5626    0.1967 C   0  0  0  0  0  0  0  0  0  0  0  0
   -0.4171    1.6806    0.1676 N   0  0  0  0  0  0  0  0  0  0  0  0
    0.1157    0.4247    0.0153 C   0  0  0  0  0  0  0  0  0  0  0  0
   -0.9191   -0.5157   -0.0255 C   0  0  0  0  0  0  0  0  0  0  0  0
   -2.1049    0.2450    0.1001 N   0  0  0  0  0  0  0  0  0  0  0  0
   -3.3543   -0.3434    0.1172 C   0  0  0  0  0  0  0  0  0  0  0  0
   -3.4639   -1.6960    0.0182 C   0  0  0  0  0  0  0  0  0  0  0  0
   -2.2916   -2.5077   -0.0903 C   0  0  0  0  0  0  0  0  0  0  0  0
   -1.0508   -1.9289   -0.0860 C   0  0  0  0  0  0  0  0  0  0  0  0
    1.5670    0.2258   -0.0643 C   0  0  0  0  0  0  0  0  0  0  0  0
    2.4246    1.1989    0.4781 C   0  0  0  0  0  0  0  0  0  0  0  0
    3.8088    1.0386    0.4181 C   0  0  0  0  0  0  0  0  0  0  0  0
    4.3681   -0.1026   -0.1618 C   0  0  0  0  0  0  0  0  0  0  0  0
    3.5289   -1.0786   -0.6886 C   0  0  0  0  0  0  0  0  0  0  0  0
    2.1460   -0.8949   -0.6875 C   0  0  0  0  0  0  0  0  0  0  0  0
   -2.8946    2.8950    1.3845 H   0  0  0  0  0  0  0  0  0  0  0  0
   -2.3034    3.5832   -0.1658 H   0  0  0  0  0  0  0  0  0  0  0  0
   -3.6555    2.4007   -0.1658 H   0  0  0  0  0  0  0  0  0  0  0  0
   -4.2567    0.2786    0.2104 H   0  0  0  0  0  0  0  0  0  0  0  0
   -4.4580   -2.1669    0.0217 H   0  0  0  0  0  0  0  0  0  0  0  0
   -2.3869   -3.6001   -0.1776 H   0  0  0  0  0  0  0  0  0  0  0  0
   -0.1517   -2.5611   -0.1295 H   0  0  0  0  0  0  0  0  0  0  0  0
    1.9999    2.0950    0.9542 H   0  0  0  0  0  0  0  0  0  0  0  0
    4.4661    1.8178    0.8312 H   0  0  0  0  0  0  0  0  0  0  0  0
    5.4602   -0.2279   -0.2013 H   0  0  0  0  0  0  0  0  0  0  0  0
    3.9579   -2.0004   -1.1083 H   0  0  0  0  0  0  0  0  0  0  0  0
    1.4997   -1.6360   -1.1805 H   0  0  0  0  0  0  0  0  0  0  0  0
  1  2  1  0
  2  3  2  0
  3  4  1  0
  4  5  2  0
  5  6  1  0
  6  7  1  0
  7  8  2  0
  8  9  1  0
  9 10  2  0
  4 11  1  0
 11 12  2  0
 12 13  1  0
 13 14  2  0
 14 15  1  0
 15 16  2  0
  6  2  1  0
 16 11  1  0
 10  5  1  0
  1 17  1  0
  1 18  1  0
  1 19  1  0
  7 20  1  0
  8 21  1  0
  9 22  1  0
 10 23  1  0
 12 24  1  0
 13 25  1  0
 14 26  1  0
 15 27  1  0
 16 28  1  0
M  END
$$$$
