# Supplementary material for: Data-driven quantum chemical property prediction leveraging 3D conformations with Uni-Mol+
Source: Nat Commun. 2024 Aug 19;15:7104. doi: 10.1038/s41467-024-51321-w (PMC11333583; doi:10.1038/s41467-024-51321-w)
Supplement: Supplementary file 4 — Supplementary Data 1 [file 41467_2024_51321_MOESM4_ESM.zip › Supplementary_Data /conformation_energy_fig3/3521281_4_init.sdf]

     RDKit          3D

 14 14  0  0  0  0  0  0  0  0999 V2000
   -2.1595    1.8346   -0.4992 N   0  0  0  0  0  0  0  0  0  0  0  0
   -1.2807    1.0793   -0.4491 C   0  0  0  0  0  0  0  0  0  0  0  0
   -0.2023    0.1544   -0.3520 C   0  0  0  0  0  0  0  0  0  0  0  0
    0.4567   -0.4736   -1.3909 C   0  0  0  0  0  0  0  0  0  0  0  0
    1.4555   -1.3030   -0.8250 C   0  0  0  0  0  0  0  0  0  0  0  0
    1.3804   -1.1599    0.5431 C   0  0  0  0  0  0  0  0  0  0  0  0
    0.3713   -0.2733    0.8215 N   0  0  0  0  0  0  0  0  0  0  0  0
   -0.0214    0.1416    2.1515 C   0  0  0  0  0  0  0  0  0  0  0  0
    0.2442   -0.3517   -2.4632 H   0  0  0  0  0  0  0  0  0  0  0  0
    2.1606   -1.9428   -1.3759 H   0  0  0  0  0  0  0  0  0  0  0  0
    2.0177   -1.6674    1.2823 H   0  0  0  0  0  0  0  0  0  0  0  0
    0.5341   -0.4454    2.8977 H   0  0  0  0  0  0  0  0  0  0  0  0
    0.2039    1.2101    2.2837 H   0  0  0  0  0  0  0  0  0  0  0  0
   -1.1007   -0.0247    2.2837 H   0  0  0  0  0  0  0  0  0  0  0  0
  1  2  3  0
  2  3  1  0
  3  4  2  0
  4  5  1  0
  5  6  2  0
  6  7  1  0
  7  8  1  0
  7  3  1  0
  4  9  1  0
  5 10  1  0
  6 11  1  0
  8 12  1  0
  8 13  1  0
  8 14  1  0
M  END
$$$$
