# Supplementary material for: Data-driven quantum chemical property prediction leveraging 3D conformations with Uni-Mol+
Source: Nat Commun. 2024 Aug 19;15:7104. doi: 10.1038/s41467-024-51321-w (PMC11333583; doi:10.1038/s41467-024-51321-w)
Supplement: Supplementary file 4 — Supplementary Data 1 [file 41467_2024_51321_MOESM4_ESM.zip › Supplementary_Data /conformation_energy_fig3/3623996_5_1.sdf]

     RDKit          3D

 25 25  0  0  0  0  0  0  0  0999 V2000
   -3.7099   -0.0605    1.1728 C   0  0  0  0  0  0  0  0  0  0  0  0
   -2.8091    1.1298    0.8021 C   0  0  2  0  0  0  0  0  0  0  0  0
   -1.4221    0.7753    1.0445 O   0  0  0  0  0  0  0  0  0  0  0  0
   -0.7640    0.2010   -0.0007 C   0  0  0  0  0  0  0  0  0  0  0  0
   -1.2711   -0.0389   -1.0773 O   0  0  0  0  0  0  0  0  0  0  0  0
    0.5280   -0.0434    0.3827 N   0  0  0  0  0  0  0  0  0  0  0  0
    1.5601   -0.6671   -0.3460 C   0  0  0  0  0  0  0  0  0  0  0  0
    2.7989   -0.8066    0.2898 C   0  0  0  0  0  0  0  0  0  0  0  0
    3.8646   -1.4135   -0.3659 C   0  0  0  0  0  0  0  0  0  0  0  0
    3.7302   -1.8410   -1.6873 C   0  0  0  0  0  0  0  0  0  0  0  0
    2.4955   -1.6934   -2.3241 C   0  0  0  0  0  0  0  0  0  0  0  0
    1.4141   -1.1035   -1.6690 C   0  0  0  0  0  0  0  0  0  0  0  0
   -3.0876    2.3174    1.6127 C   0  0  0  0  0  0  0  0  0  0  0  0
   -3.3545    3.2933    2.2791 C   0  0  0  0  0  0  0  0  0  0  0  0
   -3.7738   -0.1449    2.2677 H   0  0  0  0  0  0  0  0  0  0  0  0
   -4.7162    0.0981    0.7580 H   0  0  0  0  0  0  0  0  0  0  0  0
   -3.2839   -0.9859    0.7580 H   0  0  0  0  0  0  0  0  0  0  0  0
   -3.0066    1.3578   -0.2557 H   0  0  0  0  0  0  0  0  0  0  0  0
    0.7787    0.2710    1.3310 H   0  0  0  0  0  0  0  0  0  0  0  0
    2.9307   -0.4334    1.3161 H   0  0  0  0  0  0  0  0  0  0  0  0
    4.8196   -1.5574    0.1606 H   0  0  0  0  0  0  0  0  0  0  0  0
    4.5832   -2.2874   -2.2194 H   0  0  0  0  0  0  0  0  0  0  0  0
    2.3741   -2.0478   -3.3584 H   0  0  0  0  0  0  0  0  0  0  0  0
    0.4523   -0.9817   -2.1885 H   0  0  0  0  0  0  0  0  0  0  0  0
   -3.5969    4.1793    2.8842 H   0  0  0  0  0  0  0  0  0  0  0  0
  1  2  1  0
  2  3  1  0
  3  4  1  0
  4  5  2  0
  4  6  1  0
  6  7  1  0
  7  8  2  0
  8  9  1  0
  9 10  2  0
 10 11  1  0
 11 12  2  0
  2 13  1  0
 13 14  3  0
 12  7  1  0
  1 15  1  0
  1 16  1  0
  1 17  1  0
  2 18  1  6
  6 19  1  0
  8 20  1  0
  9 21  1  0
 10 22  1  0
 11 23  1  0
 12 24  1  0
 14 25  1  0
M  END
$$$$
