# Supplementary material for: Data-driven quantum chemical property prediction leveraging 3D conformations with Uni-Mol+
Source: Nat Commun. 2024 Aug 19;15:7104. doi: 10.1038/s41467-024-51321-w (PMC11333583; doi:10.1038/s41467-024-51321-w)
Supplement: Supplementary file 4 — Supplementary Data 1 [file 41467_2024_51321_MOESM4_ESM.zip › Supplementary_Data /conformation_energy_fig3/3445006_8_init.sdf]

     RDKit          3D

 17 18  0  0  0  0  0  0  0  0999 V2000
    3.1235    1.1194    0.1222 O   0  0  0  0  0  0  0  0  0  0  0  0
    2.6465   -0.1367    0.1085 C   0  0  0  0  0  0  0  0  0  0  0  0
    3.3882   -1.1004    0.1431 O   0  0  0  0  0  0  0  0  0  0  0  0
    1.1748   -0.1876    0.0487 C   0  0  0  0  0  0  0  0  0  0  0  0
    0.3816    0.9666    0.0111 C   0  0  0  0  0  0  0  0  0  0  0  0
   -1.0027    0.7768   -0.0444 C   0  0  0  0  0  0  0  0  0  0  0  0
   -2.0410    1.6743   -0.0909 N   0  0  0  0  0  0  0  0  0  0  0  0
   -3.1293    0.9339   -0.1318 C   0  0  0  0  0  0  0  0  0  0  0  0
   -2.8392   -0.4029   -0.1139 N   0  0  0  0  0  0  0  0  0  0  0  0
   -1.4820   -0.5271   -0.0580 C   0  0  0  0  0  0  0  0  0  0  0  0
   -0.7806   -1.6738   -0.0242 N   0  0  0  0  0  0  0  0  0  0  0  0
    0.5603   -1.4424    0.0294 C   0  0  0  0  0  0  0  0  0  0  0  0
    2.4985    1.8866    0.0932 H   0  0  0  0  0  0  0  0  0  0  0  0
    0.8259    1.9728    0.0246 H   0  0  0  0  0  0  0  0  0  0  0  0
   -4.1500    1.3418   -0.1753 H   0  0  0  0  0  0  0  0  0  0  0  0
   -3.5210   -1.1746   -0.1381 H   0  0  0  0  0  0  0  0  0  0  0  0
    1.2191   -2.3227    0.0603 H   0  0  0  0  0  0  0  0  0  0  0  0
  1  2  1  0
  2  3  2  0
  2  4  1  0
  4  5  2  0
  5  6  1  0
  6  7  1  0
  7  8  2  0
  8  9  1  0
  9 10  1  0
 10 11  1  0
 11 12  2  0
 12  4  1  0
 10  6  2  0
  1 13  1  0
  5 14  1  0
  8 15  1  0
  9 16  1  0
 12 17  1  0
M  END
$$$$
