# Supplementary material for: Data-driven quantum chemical property prediction leveraging 3D conformations with Uni-Mol+
Source: Nat Commun. 2024 Aug 19;15:7104. doi: 10.1038/s41467-024-51321-w (PMC11333583; doi:10.1038/s41467-024-51321-w)
Supplement: Supplementary file 4 — Supplementary Data 1 [file 41467_2024_51321_MOESM4_ESM.zip › Supplementary_Data /conformation_energy_fig3/3514754_5_1.sdf]

     RDKit          3D

  8  7  0  0  0  0  0  0  0  0999 V2000
   -1.2676   -0.5881   -0.1682 N   0  0  0  0  0  0  0  0  0  0  0  0
   -0.0994    0.1384   -0.0570 C   0  0  0  0  0  0  0  0  0  0  0  0
    0.0839    1.3717   -0.2913 N   0  0  0  0  0  0  0  0  0  0  0  0
    1.2724   -0.8906    0.5084 S   0  0  0  0  0  0  0  0  0  0  0  0
   -1.2723   -1.5932    0.0568 H   0  0  0  0  0  0  0  0  0  0  0  0
   -2.1346   -0.1252   -0.4760 H   0  0  0  0  0  0  0  0  0  0  0  0
    1.0181    1.7866   -0.1651 H   0  0  0  0  0  0  0  0  0  0  0  0
    1.2958   -0.9082    1.8781 H   0  0  0  0  0  0  0  0  0  0  0  0
  1  2  1  0
  2  3  2  3
  2  4  1  0
  1  5  1  0
  1  6  1  0
  3  7  1  0
  4  8  1  0
M  END
$$$$
