# Supplementary material for: Data-driven quantum chemical property prediction leveraging 3D conformations with Uni-Mol+
Source: Nat Commun. 2024 Aug 19;15:7104. doi: 10.1038/s41467-024-51321-w (PMC11333583; doi:10.1038/s41467-024-51321-w)
Supplement: Supplementary file 4 — Supplementary Data 1 [file 41467_2024_51321_MOESM4_ESM.zip › Supplementary_Data /conformation_energy_fig3/3435781_7_init.sdf]

     RDKit          3D

 17 18  0  0  0  0  0  0  0  0999 V2000
    2.5615   -1.1501    0.0020 N   0  0  0  0  0  0  0  0  0  0  0  0
    1.5684   -0.1383   -0.0764 N   0  0  0  0  0  0  0  0  0  0  0  0
    1.8343    1.1854   -0.2741 C   0  0  0  0  0  0  0  0  0  0  0  0
    0.6292    1.8591   -0.2933 C   0  0  0  0  0  0  0  0  0  0  0  0
   -0.4031    0.8991   -0.0988 C   0  0  0  0  0  0  0  0  0  0  0  0
    0.2140   -0.3439    0.0342 C   0  0  0  0  0  0  0  0  0  0  0  0
   -0.3894   -1.5383    0.2347 N   0  0  0  0  0  0  0  0  0  0  0  0
   -1.7365   -1.4410    0.3033 C   0  0  0  0  0  0  0  0  0  0  0  0
   -2.4740   -0.2693    0.1874 C   0  0  0  0  0  0  0  0  0  0  0  0
   -1.8043    0.9373   -0.0189 C   0  0  0  0  0  0  0  0  0  0  0  0
    2.2864   -2.1311    0.1533 H   0  0  0  0  0  0  0  0  0  0  0  0
    3.5570   -0.9031   -0.0924 H   0  0  0  0  0  0  0  0  0  0  0  0
    2.8306    1.6353   -0.3964 H   0  0  0  0  0  0  0  0  0  0  0  0
    0.4920    2.9415   -0.4334 H   0  0  0  0  0  0  0  0  0  0  0  0
   -2.2984   -2.3726    0.4652 H   0  0  0  0  0  0  0  0  0  0  0  0
   -3.5715   -0.2926    0.2573 H   0  0  0  0  0  0  0  0  0  0  0  0
   -2.3546    1.8849   -0.1154 H   0  0  0  0  0  0  0  0  0  0  0  0
  1  2  1  0
  2  3  1  0
  3  4  2  0
  4  5  1  0
  5  6  2  0
  6  7  1  0
  7  8  2  0
  8  9  1  0
  9 10  2  0
  6  2  1  0
 10  5  1  0
  1 11  1  0
  1 12  1  0
  3 13  1  0
  4 14  1  0
  8 15  1  0
  9 16  1  0
 10 17  1  0
M  END
$$$$
