# Supplementary material for: Data-driven quantum chemical property prediction leveraging 3D conformations with Uni-Mol+
Source: Nat Commun. 2024 Aug 19;15:7104. doi: 10.1038/s41467-024-51321-w (PMC11333583; doi:10.1038/s41467-024-51321-w)
Supplement: Supplementary file 4 — Supplementary Data 1 [file 41467_2024_51321_MOESM4_ESM.zip › Supplementary_Data /conformation_energy_fig3/3605344_2_1.sdf]

     RDKit          3D

  7  6  0  0  0  0  0  0  0  0999 V2000
   -0.6974   -0.0440    0.2168 C   0  0  0  0  0  0  0  0  0  0  0  0
    0.6983    0.0441   -0.2171 N   0  0  0  0  0  0  0  0  0  0  0  0
   -0.7402   -0.0467    1.3159 H   0  0  0  0  0  0  0  0  0  0  0  0
   -1.2568    0.8207   -0.1698 H   0  0  0  0  0  0  0  0  0  0  0  0
   -1.1437   -0.9721   -0.1698 H   0  0  0  0  0  0  0  0  0  0  0  0
    1.3128    0.0828    0.6087 H   0  0  0  0  0  0  0  0  0  0  0  0
    0.9350   -0.7837   -0.7826 H   0  0  0  0  0  0  0  0  0  0  0  0
  1  2  1  0
  1  3  1  0
  1  4  1  0
  1  5  1  0
  2  6  1  0
  2  7  1  0
M  END
$$$$
