# Supplementary material for: Data-driven quantum chemical property prediction leveraging 3D conformations with Uni-Mol+
Source: Nat Commun. 2024 Aug 19;15:7104. doi: 10.1038/s41467-024-51321-w (PMC11333583; doi:10.1038/s41467-024-51321-w)
Supplement: Supplementary file 4 — Supplementary Data 1 [file 41467_2024_51321_MOESM4_ESM.zip › Supplementary_Data /conformation_energy_fig3/3693663_2_1.sdf]

     RDKit          3D

 29 31  0  0  0  0  0  0  0  0999 V2000
    0.0876   -1.4995    1.9233 C   0  0  0  0  0  0  0  0  0  0  0  0
    0.0743   -1.1320    0.5079 N   0  0  0  0  0  0  0  0  0  0  0  0
    1.2554   -0.4625    0.0523 C   0  0  0  0  0  0  0  0  0  0  0  0
    2.2204   -1.2320   -0.6050 C   0  0  0  0  0  0  0  0  0  0  0  0
    3.4434   -0.6844   -0.9811 C   0  0  0  0  0  0  0  0  0  0  0  0
    3.7105    0.6594   -0.7163 C   0  0  0  0  0  0  0  0  0  0  0  0
    2.7464    1.4359   -0.0754 C   0  0  0  0  0  0  0  0  0  0  0  0
    1.5097    0.8985    0.3261 C   0  0  0  0  0  0  0  0  0  0  0  0
    0.5451    1.7829    0.9743 C   0  0  0  0  0  0  0  0  0  0  0  0
   -0.8034    1.6891    0.9625 C   0  0  0  0  0  0  0  0  0  0  0  0
   -1.6249    0.6805    0.2989 C   0  0  0  0  0  0  0  0  0  0  0  0
   -1.1800   -0.6319    0.0311 C   0  0  0  0  0  0  0  0  0  0  0  0
   -2.0177   -1.5267   -0.6419 C   0  0  0  0  0  0  0  0  0  0  0  0
   -3.2980   -1.1532   -1.0398 C   0  0  0  0  0  0  0  0  0  0  0  0
   -3.7530    0.1404   -0.7812 C   0  0  0  0  0  0  0  0  0  0  0  0
   -2.9170    1.0421   -0.1247 C   0  0  0  0  0  0  0  0  0  0  0  0
    0.0547   -0.5886    2.5390 H   0  0  0  0  0  0  0  0  0  0  0  0
   -0.7886   -2.1256    2.1477 H   0  0  0  0  0  0  0  0  0  0  0  0
    1.0065   -2.0609    2.1477 H   0  0  0  0  0  0  0  0  0  0  0  0
    2.0093   -2.2882   -0.8286 H   0  0  0  0  0  0  0  0  0  0  0  0
    4.1963   -1.3083   -1.4851 H   0  0  0  0  0  0  0  0  0  0  0  0
    4.6735    1.1021   -1.0107 H   0  0  0  0  0  0  0  0  0  0  0  0
    2.9581    2.4972    0.1215 H   0  0  0  0  0  0  0  0  0  0  0  0
    0.9666    2.6269    1.5400 H   0  0  0  0  0  0  0  0  0  0  0  0
   -1.3473    2.4660    1.5199 H   0  0  0  0  0  0  0  0  0  0  0  0
   -1.6586   -2.5432   -0.8605 H   0  0  0  0  0  0  0  0  0  0  0  0
   -3.9485   -1.8747   -1.5559 H   0  0  0  0  0  0  0  0  0  0  0  0
   -4.7628    0.4459   -1.0927 H   0  0  0  0  0  0  0  0  0  0  0  0
   -3.2769    2.0636    0.0673 H   0  0  0  0  0  0  0  0  0  0  0  0
  1  2  1  0
  2  3  1  0
  3  4  2  0
  4  5  1  0
  5  6  2  0
  6  7  1  0
  7  8  2  0
  8  9  1  0
  9 10  2  0
 10 11  1  0
 11 12  2  0
 12 13  1  0
 13 14  2  0
 14 15  1  0
 15 16  2  0
 12  2  1  0
  8  3  1  0
 16 11  1  0
  1 17  1  0
  1 18  1  0
  1 19  1  0
  4 20  1  0
  5 21  1  0
  6 22  1  0
  7 23  1  0
  9 24  1  0
 10 25  1  0
 13 26  1  0
 14 27  1  0
 15 28  1  0
 16 29  1  0
M  END
$$$$
