# Supplementary material for: Data-driven quantum chemical property prediction leveraging 3D conformations with Uni-Mol+
Source: Nat Commun. 2024 Aug 19;15:7104. doi: 10.1038/s41467-024-51321-w (PMC11333583; doi:10.1038/s41467-024-51321-w)
Supplement: Supplementary file 4 — Supplementary Data 1 [file 41467_2024_51321_MOESM4_ESM.zip › Supplementary_Data /conformation_energy_fig3/3556435_4_1.sdf]

     RDKit          3D

 18 19  0  0  0  0  0  0  0  0999 V2000
    3.5271   -1.0705   -0.8598 S   0  0  0  0  0  0  0  0  0  0  0  0
    1.8930   -0.4954   -0.4689 C   0  0  0  0  0  0  0  0  0  0  0  0
    0.9516   -1.3680   -0.1871 N   0  0  0  0  0  0  0  0  0  0  0  0
   -0.2727   -0.8416    0.1094 C   0  0  0  0  0  0  0  0  0  0  0  0
   -1.3377   -1.7194    0.4353 C   0  0  0  0  0  0  0  0  0  0  0  0
   -2.5818   -1.2176    0.7525 C   0  0  0  0  0  0  0  0  0  0  0  0
   -2.8184    0.1781    0.7634 C   0  0  0  0  0  0  0  0  0  0  0  0
   -1.8004    1.0524    0.4467 C   0  0  0  0  0  0  0  0  0  0  0  0
   -0.5171    0.5615    0.1055 C   0  0  0  0  0  0  0  0  0  0  0  0
    0.6200    1.3666   -0.2490 C   0  0  0  0  0  0  0  0  0  0  0  0
    1.7939    0.8556   -0.5177 N   0  0  0  0  0  0  0  0  0  0  0  0
    0.5492    2.7108   -0.3332 O   0  0  0  0  0  0  0  0  0  0  0  0
    4.2155   -1.3127    0.2996 H   0  0  0  0  0  0  0  0  0  0  0  0
   -1.1701   -2.8065    0.4349 H   0  0  0  0  0  0  0  0  0  0  0  0
   -3.4002   -1.9097    1.0000 H   0  0  0  0  0  0  0  0  0  0  0  0
   -3.8144    0.5650    1.0246 H   0  0  0  0  0  0  0  0  0  0  0  0
   -1.9863    2.1365    0.4593 H   0  0  0  0  0  0  0  0  0  0  0  0
    1.3524    3.2343   -0.5802 H   0  0  0  0  0  0  0  0  0  0  0  0
  1  2  1  0
  2  3  2  0
  3  4  1  0
  4  5  2  0
  5  6  1  0
  6  7  2  0
  7  8  1  0
  8  9  2  0
  9 10  1  0
 10 11  2  0
 10 12  1  0
 11  2  1  0
  9  4  1  0
  1 13  1  0
  5 14  1  0
  6 15  1  0
  7 16  1  0
  8 17  1  0
 12 18  1  0
M  END
$$$$
