# Supplementary material for: Data-driven quantum chemical property prediction leveraging 3D conformations with Uni-Mol+
Source: Nat Commun. 2024 Aug 19;15:7104. doi: 10.1038/s41467-024-51321-w (PMC11333583; doi:10.1038/s41467-024-51321-w)
Supplement: Supplementary file 4 — Supplementary Data 1 [file 41467_2024_51321_MOESM4_ESM.zip › Supplementary_Data /conformation_energy_fig3/3590743_8_1.sdf]

     RDKit          3D

 14 14  0  0  0  0  0  0  0  0999 V2000
    1.7604   -2.4178    0.8544 Cl  0  0  0  0  0  0  0  0  0  0  0  0
    0.8048   -1.0355    0.3715 C   0  0  0  0  0  0  0  0  0  0  0  0
   -0.6085   -1.2103    0.2639 C   0  0  0  0  0  0  0  0  0  0  0  0
   -1.3525   -0.1361   -0.1115 C   0  0  0  0  0  0  0  0  0  0  0  0
   -2.8359   -0.1181   -0.2795 C   0  0  0  0  0  0  0  0  0  0  0  0
   -0.7828    1.0605   -0.3759 O   0  0  0  0  0  0  0  0  0  0  0  0
    0.6102    1.2992   -0.2880 C   0  0  0  0  0  0  0  0  0  0  0  0
    0.9991    2.4105   -0.5490 O   0  0  0  0  0  0  0  0  0  0  0  0
    1.4045    0.1548    0.1122 C   0  0  0  0  0  0  0  0  0  0  0  0
   -1.0792   -2.1813    0.4775 H   0  0  0  0  0  0  0  0  0  0  0  0
   -3.3170   -0.1123    0.7097 H   0  0  0  0  0  0  0  0  0  0  0  0
   -3.1310    0.7837   -0.8361 H   0  0  0  0  0  0  0  0  0  0  0  0
   -3.1528   -1.0125   -0.8361 H   0  0  0  0  0  0  0  0  0  0  0  0
    2.4962    0.2507    0.2061 H   0  0  0  0  0  0  0  0  0  0  0  0
  1  2  1  0
  2  3  1  0
  3  4  2  0
  4  5  1  0
  4  6  1  0
  6  7  1  0
  7  8  2  0
  7  9  1  0
  9  2  2  0
  3 10  1  0
  5 11  1  0
  5 12  1  0
  5 13  1  0
  9 14  1  0
M  END
$$$$
