# Supplementary material for: Data-driven quantum chemical property prediction leveraging 3D conformations with Uni-Mol+
Source: Nat Commun. 2024 Aug 19;15:7104. doi: 10.1038/s41467-024-51321-w (PMC11333583; doi:10.1038/s41467-024-51321-w)
Supplement: Supplementary file 4 — Supplementary Data 1 [file 41467_2024_51321_MOESM4_ESM.zip › Supplementary_Data /conformation_energy_fig3/3480318_1_1.sdf]

     RDKit          3D

 29 30  0  0  0  0  0  0  0  0999 V2000
    5.3931   -0.8942    0.7913 C   0  0  0  0  0  0  0  0  0  0  0  0
    3.9950   -0.7073    0.1841 C   0  0  0  0  0  0  0  0  0  0  0  0
    3.1357    0.2426    1.0233 C   0  0  0  0  0  0  0  0  0  0  0  0
    1.7923    0.4301    0.4803 N   0  0  0  0  0  0  0  0  0  0  0  0
    0.6907   -0.3767    0.7183 C   0  0  0  0  0  0  0  0  0  0  0  0
   -0.3449    0.1511   -0.0198 C   0  0  0  0  0  0  0  0  0  0  0  0
    0.1105    1.2471   -0.7355 N   0  0  0  0  0  0  0  0  0  0  0  0
    1.3808    1.3571   -0.4389 C   0  0  0  0  0  0  0  0  0  0  0  0
    2.4928    2.5913   -1.0817 S   0  0  0  0  0  0  0  0  0  0  0  0
   -1.7484   -0.2780   -0.0814 C   0  0  0  0  0  0  0  0  0  0  0  0
   -2.2086   -1.4041    0.6218 C   0  0  0  0  0  0  0  0  0  0  0  0
   -3.5432   -1.7945    0.5499 C   0  0  0  0  0  0  0  0  0  0  0  0
   -4.4479   -1.0647   -0.2218 C   0  0  0  0  0  0  0  0  0  0  0  0
   -4.0018    0.0523   -0.9300 C   0  0  0  0  0  0  0  0  0  0  0  0
   -2.6652    0.4449   -0.8575 C   0  0  0  0  0  0  0  0  0  0  0  0
    5.3205   -0.8845    1.8889 H   0  0  0  0  0  0  0  0  0  0  0  0
    5.8112   -1.8562    0.4600 H   0  0  0  0  0  0  0  0  0  0  0  0
    6.0491   -0.0758    0.4600 H   0  0  0  0  0  0  0  0  0  0  0  0
    4.0989   -0.2927   -0.8294 H   0  0  0  0  0  0  0  0  0  0  0  0
    3.4978   -1.6883    0.1595 H   0  0  0  0  0  0  0  0  0  0  0  0
    3.0483   -0.1695    2.0394 H   0  0  0  0  0  0  0  0  0  0  0  0
    3.6316    1.2244    1.0186 H   0  0  0  0  0  0  0  0  0  0  0  0
    0.6515   -1.2633    1.3684 H   0  0  0  0  0  0  0  0  0  0  0  0
    3.0898    3.2540   -0.0418 H   0  0  0  0  0  0  0  0  0  0  0  0
   -1.5055   -1.9846    1.2371 H   0  0  0  0  0  0  0  0  0  0  0  0
   -3.8854   -2.6814    1.1033 H   0  0  0  0  0  0  0  0  0  0  0  0
   -5.5043   -1.3672   -0.2716 H   0  0  0  0  0  0  0  0  0  0  0  0
   -4.7078    0.6259   -1.5485 H   0  0  0  0  0  0  0  0  0  0  0  0
   -2.3271    1.3308   -1.4150 H   0  0  0  0  0  0  0  0  0  0  0  0
  1  2  1  0
  2  3  1  0
  3  4  1  0
  4  5  1  0
  5  6  2  0
  6  7  1  0
  7  8  2  0
  8  9  1  0
  6 10  1  0
 10 11  2  0
 11 12  1  0
 12 13  2  0
 13 14  1  0
 14 15  2  0
  8  4  1  0
 15 10  1  0
  1 16  1  0
  1 17  1  0
  1 18  1  0
  2 19  1  0
  2 20  1  0
  3 21  1  0
  3 22  1  0
  5 23  1  0
  9 24  1  0
 11 25  1  0
 12 26  1  0
 13 27  1  0
 14 28  1  0
 15 29  1  0
M  END
$$$$
