# Supplementary material for: Data-driven quantum chemical property prediction leveraging 3D conformations with Uni-Mol+
Source: Nat Commun. 2024 Aug 19;15:7104. doi: 10.1038/s41467-024-51321-w (PMC11333583; doi:10.1038/s41467-024-51321-w)
Supplement: Supplementary file 4 — Supplementary Data 1 [file 41467_2024_51321_MOESM4_ESM.zip › Supplementary_Data /conformation_energy_fig3/3710429_4_init.sdf]

     RDKit          3D

 20 21  0  0  0  0  0  0  0  0999 V2000
    3.9012   -0.8537   -0.9384 N   0  0  0  0  0  0  0  0  0  0  0  0
    2.6919   -0.3740   -0.4248 C   0  0  0  0  0  0  0  0  0  0  0  0
    2.6335    0.8967    0.1591 C   0  0  0  0  0  0  0  0  0  0  0  0
    1.4142    1.4447    0.5698 C   0  0  0  0  0  0  0  0  0  0  0  0
    0.2377    0.7340    0.3551 C   0  0  0  0  0  0  0  0  0  0  0  0
    0.2777   -0.5099   -0.2788 C   0  0  0  0  0  0  0  0  0  0  0  0
    1.4973   -1.0529   -0.6860 C   0  0  0  0  0  0  0  0  0  0  0  0
   -0.9090   -1.2100   -0.5141 N   0  0  0  0  0  0  0  0  0  0  0  0
   -2.1497   -0.7401   -0.1426 C   0  0  0  0  0  0  0  0  0  0  0  0
   -3.1705   -1.3789   -0.3607 O   0  0  0  0  0  0  0  0  0  0  0  0
   -2.1919    0.6367    0.5663 C   0  0  0  0  0  0  0  0  0  0  0  0
   -3.2472    1.1344    0.9352 O   0  0  0  0  0  0  0  0  0  0  0  0
   -0.9853    1.2730    0.7599 N   0  0  0  0  0  0  0  0  0  0  0  0
    3.9435   -1.7889   -1.3680 H   0  0  0  0  0  0  0  0  0  0  0  0
    4.7495   -0.2717   -0.8871 H   0  0  0  0  0  0  0  0  0  0  0  0
    3.5603    1.4728    0.2970 H   0  0  0  0  0  0  0  0  0  0  0  0
    1.3856    2.4297    1.0586 H   0  0  0  0  0  0  0  0  0  0  0  0
    1.5191   -2.0177   -1.2139 H   0  0  0  0  0  0  0  0  0  0  0  0
   -0.8531   -2.1225   -0.9887 H   0  0  0  0  0  0  0  0  0  0  0  0
   -0.9853    2.1915    1.2261 H   0  0  0  0  0  0  0  0  0  0  0  0
  1  2  1  0
  2  3  2  0
  3  4  1  0
  4  5  2  0
  5  6  1  0
  6  7  2  0
  6  8  1  0
  8  9  1  0
  9 10  2  0
  9 11  1  0
 11 12  2  0
 11 13  1  0
  7  2  1  0
 13  5  1  0
  1 14  1  0
  1 15  1  0
  3 16  1  0
  4 17  1  0
  7 18  1  0
  8 19  1  0
 13 20  1  0
M  END
$$$$
