# Supplementary material for: Data-driven quantum chemical property prediction leveraging 3D conformations with Uni-Mol+
Source: Nat Commun. 2024 Aug 19;15:7104. doi: 10.1038/s41467-024-51321-w (PMC11333583; doi:10.1038/s41467-024-51321-w)
Supplement: Supplementary file 4 — Supplementary Data 1 [file 41467_2024_51321_MOESM4_ESM.zip › Supplementary_Data /conformation_energy_fig3/3577275_8_init.sdf]

     RDKit          3D

 24 24  0  0  0  0  0  0  0  0999 V2000
    3.2452   -0.5447    1.6363 C   0  0  0  0  0  0  0  0  0  0  0  0
    2.4539    0.7364    1.4066 C   0  0  0  0  0  0  0  0  0  0  0  0
    2.2527    1.0800   -0.0736 C   0  0  0  0  0  0  0  0  0  0  0  0
    1.0649    0.0296   -1.0633 Si  0  0  0  0  0  4  0  0  0  0  0  0
   -0.6459   -0.0366   -0.2921 C   0  0  0  0  0  0  0  0  0  0  0  0
   -1.5998    0.9618   -0.5642 C   0  0  0  0  0  0  0  0  0  0  0  0
   -2.8673    0.9165    0.0216 C   0  0  0  0  0  0  0  0  0  0  0  0
   -3.2024   -0.1242    0.8845 C   0  0  0  0  0  0  0  0  0  0  0  0
   -2.2731   -1.1238    1.1615 C   0  0  0  0  0  0  0  0  0  0  0  0
   -1.0045   -1.0832    0.5781 C   0  0  0  0  0  0  0  0  0  0  0  0
    0.9350    0.6521   -2.5360 F   0  0  0  0  0  0  0  0  0  0  0  0
    1.6412   -1.4639   -1.1593 F   0  0  0  0  0  0  0  0  0  0  0  0
    3.3534   -0.7200    2.7169 H   0  0  0  0  0  0  0  0  0  0  0  0
    2.7126   -1.3916    1.1790 H   0  0  0  0  0  0  0  0  0  0  0  0
    4.2409   -0.4477    1.1790 H   0  0  0  0  0  0  0  0  0  0  0  0
    1.4647    0.6220    1.8740 H   0  0  0  0  0  0  0  0  0  0  0  0
    3.0360    1.5574    1.8506 H   0  0  0  0  0  0  0  0  0  0  0  0
    1.8909    2.1177   -0.1225 H   0  0  0  0  0  0  0  0  0  0  0  0
    3.2340    0.8949   -0.5350 H   0  0  0  0  0  0  0  0  0  0  0  0
   -1.3445    1.7868   -1.2455 H   0  0  0  0  0  0  0  0  0  0  0  0
   -3.6024    1.7045   -0.1992 H   0  0  0  0  0  0  0  0  0  0  0  0
   -4.2000   -0.1565    1.3468 H   0  0  0  0  0  0  0  0  0  0  0  0
   -2.5387   -1.9471    1.8410 H   0  0  0  0  0  0  0  0  0  0  0  0
   -0.2776   -1.8781    0.8012 H   0  0  0  0  0  0  0  0  0  0  0  0
  1  2  1  0
  2  3  1  0
  3  4  1  0
  4  5  1  0
  5  6  2  0
  6  7  1  0
  7  8  2  0
  8  9  1  0
  9 10  2  0
  4 11  1  0
  4 12  1  0
 10  5  1  0
  1 13  1  0
  1 14  1  0
  1 15  1  0
  2 16  1  0
  2 17  1  0
  3 18  1  0
  3 19  1  0
  6 20  1  0
  7 21  1  0
  8 22  1  0
  9 23  1  0
 10 24  1  0
M  END
$$$$
