# Supplementary material for: Data-driven quantum chemical property prediction leveraging 3D conformations with Uni-Mol+
Source: Nat Commun. 2024 Aug 19;15:7104. doi: 10.1038/s41467-024-51321-w (PMC11333583; doi:10.1038/s41467-024-51321-w)
Supplement: Supplementary file 4 — Supplementary Data 1 [file 41467_2024_51321_MOESM4_ESM.zip › Supplementary_Data /conformation_energy_fig3/3614749_7_1.sdf]

     RDKit          3D

 17 18  0  0  0  0  0  0  0  0999 V2000
    4.1953   -0.3067   -1.1028 Cl  0  0  0  0  0  0  0  0  0  0  0  0
    3.3239    0.6680    0.1572 C   0  0  0  0  0  0  0  0  0  0  0  0
    1.8696    0.3896    0.1661 C   0  0  0  0  0  0  0  0  0  0  0  0
    1.2121   -0.2826    1.0554 N   0  0  0  0  0  0  0  0  0  0  0  0
   -0.1061   -0.2509    0.5988 C   0  0  0  0  0  0  0  0  0  0  0  0
   -0.1490    0.4665   -0.6021 C   0  0  0  0  0  0  0  0  0  0  0  0
    1.1299    0.8752   -0.8856 O   0  0  0  0  0  0  0  0  0  0  0  0
   -1.3158    0.7077   -1.3109 C   0  0  0  0  0  0  0  0  0  0  0  0
   -2.4819    0.1802   -0.7620 C   0  0  0  0  0  0  0  0  0  0  0  0
   -2.4504   -0.5422    0.4450 C   0  0  0  0  0  0  0  0  0  0  0  0
   -1.2787   -0.7656    1.1579 C   0  0  0  0  0  0  0  0  0  0  0  0
   -3.9673   -1.1764    1.0803 Cl  0  0  0  0  0  0  0  0  0  0  0  0
    3.7385    0.4221    1.1460 H   0  0  0  0  0  0  0  0  0  0  0  0
    3.4645    1.7329   -0.0796 H   0  0  0  0  0  0  0  0  0  0  0  0
   -1.3202    1.2808   -2.2498 H   0  0  0  0  0  0  0  0  0  0  0  0
   -3.4410    0.3305   -1.2792 H   0  0  0  0  0  0  0  0  0  0  0  0
   -1.2744   -1.3172    2.1097 H   0  0  0  0  0  0  0  0  0  0  0  0
  1  2  1  0
  2  3  1  0
  3  4  2  0
  4  5  1  0
  5  6  2  0
  6  7  1  0
  6  8  1  0
  8  9  2  0
  9 10  1  0
 10 11  2  0
 10 12  1  0
  7  3  1  0
 11  5  1  0
  2 13  1  0
  2 14  1  0
  8 15  1  0
  9 16  1  0
 11 17  1  0
M  END
$$$$
