# Supplementary material for: Data-driven quantum chemical property prediction leveraging 3D conformations with Uni-Mol+
Source: Nat Commun. 2024 Aug 19;15:7104. doi: 10.1038/s41467-024-51321-w (PMC11333583; doi:10.1038/s41467-024-51321-w)
Supplement: Supplementary file 4 — Supplementary Data 1 [file 41467_2024_51321_MOESM4_ESM.zip › Supplementary_Data /conformation_energy_fig3/3696223_1_1.sdf]

     RDKit          3D

 12 12  0  0  0  0  0  0  0  0999 V2000
   -0.0536   -2.7386    0.2217 F   0  0  0  0  0  0  0  0  0  0  0  0
   -0.2787   -1.4245    0.1086 C   0  0  0  0  0  0  0  0  0  0  0  0
   -1.5835   -0.9552    0.0355 C   0  0  0  0  0  0  0  0  0  0  0  0
   -1.8170    0.4144   -0.0823 C   0  0  0  0  0  0  0  0  0  0  0  0
   -0.7431    1.2904   -0.1250 C   0  0  0  0  0  0  0  0  0  0  0  0
    0.5682    0.8176   -0.0514 C   0  0  0  0  0  0  0  0  0  0  0  0
    0.8130   -0.5513    0.0666 C   0  0  0  0  0  0  0  0  0  0  0  0
    2.4369   -1.1456    0.1584 Cl  0  0  0  0  0  0  0  0  0  0  0  0
    1.5798    1.6834   -0.0950 F   0  0  0  0  0  0  0  0  0  0  0  0
   -0.9372    2.6121   -0.2378 F   0  0  0  0  0  0  0  0  0  0  0  0
   -2.4278   -1.6595    0.0704 H   0  0  0  0  0  0  0  0  0  0  0  0
   -2.8464    0.7975   -0.1410 H   0  0  0  0  0  0  0  0  0  0  0  0
  1  2  1  0
  2  3  2  0
  3  4  1  0
  4  5  2  0
  5  6  1  0
  6  7  2  0
  7  8  1  0
  6  9  1  0
  5 10  1  0
  7  2  1  0
  3 11  1  0
  4 12  1  0
M  END
$$$$
