# Supplementary material for: Data-driven quantum chemical property prediction leveraging 3D conformations with Uni-Mol+
Source: Nat Commun. 2024 Aug 19;15:7104. doi: 10.1038/s41467-024-51321-w (PMC11333583; doi:10.1038/s41467-024-51321-w)
Supplement: Supplementary file 4 — Supplementary Data 1 [file 41467_2024_51321_MOESM4_ESM.zip › Supplementary_Data /conformation_energy_fig3/3716088_1_init.sdf]

     RDKit          3D

 13 13  0  0  0  0  0  0  0  0999 V2000
    2.9968   -0.9899    1.4981 N   0  0  0  0  0  0  0  0  0  0  0  0
    1.9754   -0.6930    1.0342 C   0  0  0  0  0  0  0  0  0  0  0  0
    0.6927   -0.3537    0.4905 C   0  0  0  0  0  0  0  0  0  0  0  0
   -0.4525   -0.9485    1.0415 C   0  0  0  0  0  0  0  0  0  0  0  0
   -1.7190   -0.6418    0.5372 C   0  0  0  0  0  0  0  0  0  0  0  0
   -1.8437    0.2595   -0.5182 C   0  0  0  0  0  0  0  0  0  0  0  0
   -0.7151    0.8575   -1.0748 C   0  0  0  0  0  0  0  0  0  0  0  0
    0.5528    0.5507   -0.5703 C   0  0  0  0  0  0  0  0  0  0  0  0
    1.9156    1.3231   -1.3006 Cl  0  0  0  0  0  0  0  0  0  0  0  0
   -3.4030    0.6360   -1.1377 Cl  0  0  0  0  0  0  0  0  0  0  0  0
   -0.3527   -1.6598    1.8746 H   0  0  0  0  0  0  0  0  0  0  0  0
   -2.6144   -1.1101    0.9718 H   0  0  0  0  0  0  0  0  0  0  0  0
   -0.8208    1.5681   -1.9078 H   0  0  0  0  0  0  0  0  0  0  0  0
  1  2  3  0
  2  3  1  0
  3  4  2  0
  4  5  1  0
  5  6  2  0
  6  7  1  0
  7  8  2  0
  8  9  1  0
  6 10  1  0
  8  3  1  0
  4 11  1  0
  5 12  1  0
  7 13  1  0
M  END
$$$$
