# Supplementary material for: Data-driven quantum chemical property prediction leveraging 3D conformations with Uni-Mol+
Source: Nat Commun. 2024 Aug 19;15:7104. doi: 10.1038/s41467-024-51321-w (PMC11333583; doi:10.1038/s41467-024-51321-w)
Supplement: Supplementary file 4 — Supplementary Data 1 [file 41467_2024_51321_MOESM4_ESM.zip › Supplementary_Data /conformation_energy_fig3/3545884_2_1.sdf]

     RDKit          3D

 28 28  0  0  0  0  0  0  0  0999 V2000
    4.9768    0.5372    1.2091 C   0  0  0  0  0  0  0  0  0  0  0  0
    4.1763   -0.2547    0.3065 O   0  0  0  0  0  0  0  0  0  0  0  0
    2.9586    0.2586    0.0361 C   0  0  0  0  0  0  0  0  0  0  0  0
    2.5602    1.3165    0.4560 O   0  0  0  0  0  0  0  0  0  0  0  0
    2.2133   -0.6556   -0.9416 C   0  0  1  0  0  0  0  0  0  0  0  0
    0.8215   -0.3203   -0.9341 O   0  0  0  0  0  0  0  0  0  0  0  0
    0.1426   -0.6692    0.1850 C   0  0  0  0  0  0  0  0  0  0  0  0
    0.6599   -1.2528    1.1170 O   0  0  0  0  0  0  0  0  0  0  0  0
   -1.2793   -0.2586    0.1316 C   0  0  0  0  0  0  0  0  0  0  0  0
   -2.1103   -0.6202    1.2018 C   0  0  0  0  0  0  0  0  0  0  0  0
   -3.4561   -0.2865    1.2028 C   0  0  0  0  0  0  0  0  0  0  0  0
   -3.9796    0.4545    0.1363 C   0  0  0  0  0  0  0  0  0  0  0  0
   -3.1629    0.8362   -0.9328 C   0  0  0  0  0  0  0  0  0  0  0  0
   -1.8194    0.4756   -0.9337 C   0  0  0  0  0  0  0  0  0  0  0  0
   -5.3011    0.7916    0.1473 O   0  0  0  0  0  0  0  0  0  0  0  0
    2.7096   -0.4886   -2.3682 C   0  0  0  0  0  0  0  0  0  0  0  0
    4.7191    0.2822    2.2477 H   0  0  0  0  0  0  0  0  0  0  0  0
    6.0424    0.3281    1.0339 H   0  0  0  0  0  0  0  0  0  0  0  0
    4.7791    1.6050    1.0339 H   0  0  0  0  0  0  0  0  0  0  0  0
    2.3885   -1.6917   -0.6164 H   0  0  0  0  0  0  0  0  0  0  0  0
   -1.6887   -1.1761    2.0522 H   0  0  0  0  0  0  0  0  0  0  0  0
   -4.1058   -0.6008    2.0329 H   0  0  0  0  0  0  0  0  0  0  0  0
   -3.5803    1.4180   -1.7679 H   0  0  0  0  0  0  0  0  0  0  0  0
   -1.1760    0.7686   -1.7765 H   0  0  0  0  0  0  0  0  0  0  0  0
   -5.6846    1.3153   -0.6002 H   0  0  0  0  0  0  0  0  0  0  0  0
    3.7521   -0.1379   -2.3551 H   0  0  0  0  0  0  0  0  0  0  0  0
    2.6544   -1.4548   -2.8911 H   0  0  0  0  0  0  0  0  0  0  0  0
    2.0816    0.2477   -2.8911 H   0  0  0  0  0  0  0  0  0  0  0  0
  1  2  1  0
  2  3  1  0
  3  4  2  0
  3  5  1  0
  5  6  1  0
  6  7  1  0
  7  8  2  0
  7  9  1  0
  9 10  2  0
 10 11  1  0
 11 12  2  0
 12 13  1  0
 13 14  2  0
 12 15  1  0
  5 16  1  0
 14  9  1  0
  1 17  1  0
  1 18  1  0
  1 19  1  0
  5 20  1  1
 10 21  1  0
 11 22  1  0
 13 23  1  0
 14 24  1  0
 15 25  1  0
 16 26  1  0
 16 27  1  0
 16 28  1  0
M  END
$$$$
