# Supplementary material for: Data-driven quantum chemical property prediction leveraging 3D conformations with Uni-Mol+
Source: Nat Commun. 2024 Aug 19;15:7104. doi: 10.1038/s41467-024-51321-w (PMC11333583; doi:10.1038/s41467-024-51321-w)
Supplement: Supplementary file 4 — Supplementary Data 1 [file 41467_2024_51321_MOESM4_ESM.zip › Supplementary_Data /conformation_energy_fig3/3741798_2_1.sdf]

     RDKit          3D

 13 13  0  0  0  0  0  0  0  0999 V2000
   -2.1324   -2.3139   -0.0240 Cl  0  0  0  0  0  0  0  0  0  0  0  0
   -0.9673   -1.0164   -0.0098 C   0  0  0  0  0  0  0  0  0  0  0  0
    0.3906   -1.3072   -0.0510 C   0  0  0  0  0  0  0  0  0  0  0  0
    1.3398   -0.2826   -0.0405 C   0  0  0  0  0  0  0  0  0  0  0  0
    3.0303   -0.7049   -0.0938 Cl  0  0  0  0  0  0  0  0  0  0  0  0
    0.9092    1.0471    0.0122 C   0  0  0  0  0  0  0  0  0  0  0  0
   -0.4555    1.3359    0.0535 C   0  0  0  0  0  0  0  0  0  0  0  0
   -1.4081    0.3154    0.0432 C   0  0  0  0  0  0  0  0  0  0  0  0
   -2.7425    0.5544    0.0822 O   0  0  0  0  0  0  0  0  0  0  0  0
    2.0368    2.3745    0.0281 Cl  0  0  0  0  0  0  0  0  0  0  0  0
    0.7216   -2.3554   -0.0923 H   0  0  0  0  0  0  0  0  0  0  0  0
   -0.7859    2.3843    0.0948 H   0  0  0  0  0  0  0  0  0  0  0  0
   -3.3813   -0.2018    0.0730 H   0  0  0  0  0  0  0  0  0  0  0  0
  1  2  1  0
  2  3  2  0
  3  4  1  0
  4  5  1  0
  4  6  2  0
  6  7  1  0
  7  8  2  0
  8  9  1  0
  6 10  1  0
  8  2  1  0
  3 11  1  0
  7 12  1  0
  9 13  1  0
M  END
$$$$
