# Supplementary material for: Data-driven quantum chemical property prediction leveraging 3D conformations with Uni-Mol+
Source: Nat Commun. 2024 Aug 19;15:7104. doi: 10.1038/s41467-024-51321-w (PMC11333583; doi:10.1038/s41467-024-51321-w)
Supplement: Supplementary file 4 — Supplementary Data 1 [file 41467_2024_51321_MOESM4_ESM.zip › Supplementary_Data /conformation_energy_fig3/3531987_5_1.sdf]

     RDKit          3D

 29 29  0  0  0  0  0  0  0  0999 V2000
   -4.9188    0.0620    0.9320 C   0  0  0  0  0  0  0  0  0  0  0  0
   -3.5896   -0.3891    1.4453 C   0  0  0  0  0  0  0  0  0  0  0  0
   -2.4326   -0.0401    0.5309 C   0  0  0  0  0  0  0  0  0  0  0  0
   -2.4949    0.5374   -0.5224 O   0  0  0  0  0  0  0  0  0  0  0  0
   -1.2571   -0.4939    1.0757 O   0  0  0  0  0  0  0  0  0  0  0  0
   -0.0651   -0.2610    0.3734 C   0  0  0  0  0  0  0  0  0  0  0  0
    0.6679    0.8932    0.6860 C   0  0  0  0  0  0  0  0  0  0  0  0
    0.1409    1.8987    1.6809 C   0  0  0  0  0  0  0  0  0  0  0  0
    1.8987    1.0535    0.0558 C   0  0  0  0  0  0  0  0  0  0  0  0
    2.3665    0.1081   -0.8657 C   0  0  0  0  0  0  0  0  0  0  0  0
    1.5937   -1.0193   -1.1572 C   0  0  0  0  0  0  0  0  0  0  0  0
    0.3555   -1.2243   -0.5515 C   0  0  0  0  0  0  0  0  0  0  0  0
   -0.4958   -2.4316   -0.8563 C   0  0  0  0  0  0  0  0  0  0  0  0
    3.6636    0.2987   -1.5408 C   0  0  0  0  0  0  0  0  0  0  0  0
    4.4359    1.1769   -1.3599 O   0  0  0  0  0  0  0  0  0  0  0  0
   -5.5822    0.2871    1.7800 H   0  0  0  0  0  0  0  0  0  0  0  0
   -4.7877    0.9659    0.3190 H   0  0  0  0  0  0  0  0  0  0  0  0
   -5.3649   -0.7351    0.3190 H   0  0  0  0  0  0  0  0  0  0  0  0
   -3.4155    0.0856    2.4222 H   0  0  0  0  0  0  0  0  0  0  0  0
   -3.6266   -1.4864    1.5122 H   0  0  0  0  0  0  0  0  0  0  0  0
    0.3302    1.5375    2.7025 H   0  0  0  0  0  0  0  0  0  0  0  0
    0.6498    2.8626    1.5326 H   0  0  0  0  0  0  0  0  0  0  0  0
   -0.9412    2.0287    1.5326 H   0  0  0  0  0  0  0  0  0  0  0  0
    2.5134    1.9364    0.2850 H   0  0  0  0  0  0  0  0  0  0  0  0
    1.9701   -1.7593   -1.8789 H   0  0  0  0  0  0  0  0  0  0  0  0
   -0.8236   -2.8963    0.0853 H   0  0  0  0  0  0  0  0  0  0  0  0
   -1.3764   -2.1218   -1.4382 H   0  0  0  0  0  0  0  0  0  0  0  0
    0.0916   -3.1571   -1.4382 H   0  0  0  0  0  0  0  0  0  0  0  0
    3.9428   -0.4550   -2.2918 H   0  0  0  0  0  0  0  0  0  0  0  0
  1  2  1  0
  2  3  1  0
  3  4  2  0
  3  5  1  0
  5  6  1  0
  6  7  2  0
  7  8  1  0
  7  9  1  0
  9 10  2  0
 10 11  1  0
 11 12  2  0
 12 13  1  0
 10 14  1  0
 14 15  2  0
 12  6  1  0
  1 16  1  0
  1 17  1  0
  1 18  1  0
  2 19  1  0
  2 20  1  0
  8 21  1  0
  8 22  1  0
  8 23  1  0
  9 24  1  0
 11 25  1  0
 13 26  1  0
 13 27  1  0
 13 28  1  0
 14 29  1  0
M  END
$$$$
