# Supplementary material for: Data-driven quantum chemical property prediction leveraging 3D conformations with Uni-Mol+
Source: Nat Commun. 2024 Aug 19;15:7104. doi: 10.1038/s41467-024-51321-w (PMC11333583; doi:10.1038/s41467-024-51321-w)
Supplement: Supplementary file 4 — Supplementary Data 1 [file 41467_2024_51321_MOESM4_ESM.zip › Supplementary_Data /conformation_energy_fig3/3512050_2_1.sdf]

     RDKit          3D

 24 25  0  0  0  0  0  0  0  0999 V2000
    3.2946   -0.5905   -0.6547 O   0  0  0  0  0  0  0  0  0  0  0  0
    2.2083   -0.2969   -0.2501 C   0  0  0  0  0  0  0  0  0  0  0  0
    2.0351    0.3182    0.9836 O   0  0  0  0  0  0  0  0  0  0  0  0
    0.6866    0.5468    1.2434 C   0  0  0  0  0  0  0  0  0  0  0  0
    0.3287    1.0711    2.2591 O   0  0  0  0  0  0  0  0  0  0  0  0
   -0.1785    0.0537    0.0823 C   0  0  0  0  0  0  0  0  0  0  0  0
    0.8579   -0.5069   -0.9094 C   0  0  0  0  0  0  0  0  0  0  0  0
   -0.9825    1.2574   -0.4782 C   0  0  0  0  0  0  0  0  0  0  0  0
   -2.0125    0.8271   -1.5309 C   0  0  0  0  0  0  0  0  0  0  0  0
   -2.9689   -0.2401   -0.9765 C   0  0  0  0  0  0  0  0  0  0  0  0
   -2.1930   -1.4485   -0.4294 C   0  0  0  0  0  0  0  0  0  0  0  0
   -1.1610   -1.0198    0.6246 C   0  0  0  0  0  0  0  0  0  0  0  0
    0.6796   -1.5778   -1.0868 H   0  0  0  0  0  0  0  0  0  0  0  0
    0.7995   -0.0050   -1.8865 H   0  0  0  0  0  0  0  0  0  0  0  0
   -1.5096    1.7490    0.3528 H   0  0  0  0  0  0  0  0  0  0  0  0
   -0.2710    1.9425   -0.9624 H   0  0  0  0  0  0  0  0  0  0  0  0
   -2.5974    1.7062   -1.8395 H   0  0  0  0  0  0  0  0  0  0  0  0
   -1.4728    0.3968   -2.3874 H   0  0  0  0  0  0  0  0  0  0  0  0
   -3.5669    0.2002   -0.1650 H   0  0  0  0  0  0  0  0  0  0  0  0
   -3.6198   -0.5840   -1.7939 H   0  0  0  0  0  0  0  0  0  0  0  0
   -2.9031   -2.1519    0.0300 H   0  0  0  0  0  0  0  0  0  0  0  0
   -1.6583   -1.9243   -1.2646 H   0  0  0  0  0  0  0  0  0  0  0  0
   -1.6935   -0.6058    1.4936 H   0  0  0  0  0  0  0  0  0  0  0  0
   -0.5724   -1.9070    0.9008 H   0  0  0  0  0  0  0  0  0  0  0  0
  1  2  2  0
  2  3  1  0
  3  4  1  0
  4  5  2  0
  4  6  1  0
  6  7  1  0
  6  8  1  0
  8  9  1  0
  9 10  1  0
 10 11  1  0
 11 12  1  0
  7  2  1  0
 12  6  1  0
  7 13  1  0
  7 14  1  0
  8 15  1  0
  8 16  1  0
  9 17  1  0
  9 18  1  0
 10 19  1  0
 10 20  1  0
 11 21  1  0
 11 22  1  0
 12 23  1  0
 12 24  1  0
M  END
$$$$
