# Supplementary material for: Data-driven quantum chemical property prediction leveraging 3D conformations with Uni-Mol+
Source: Nat Commun. 2024 Aug 19;15:7104. doi: 10.1038/s41467-024-51321-w (PMC11333583; doi:10.1038/s41467-024-51321-w)
Supplement: Supplementary file 4 — Supplementary Data 1 [file 41467_2024_51321_MOESM4_ESM.zip › Supplementary_Data /conformation_energy_fig3/3545413_7_1.sdf]

     RDKit          3D

 23 23  0  0  0  0  0  0  0  0999 V2000
    3.1005   -1.4475   -0.1306 C   0  0  0  0  0  0  0  0  0  0  0  0
    1.9879   -1.2638    0.9170 C   0  0  0  0  0  0  0  0  0  0  0  0
    0.8153   -0.4325    0.4492 C   0  0  0  0  0  0  0  0  0  0  0  0
    0.7760    0.9841    0.5673 C   0  0  0  0  0  0  0  0  0  0  0  0
    1.8416    1.6519    1.0792 O   0  0  0  0  0  0  0  0  0  0  0  0
   -0.2211    1.7636    0.2384 N   0  0  0  0  0  0  0  0  0  0  0  0
   -1.3474    1.2302   -0.3103 C   0  0  0  0  0  0  0  0  0  0  0  0
   -2.3260    1.8724   -0.6554 O   0  0  0  0  0  0  0  0  0  0  0  0
   -1.3571   -0.2051   -0.5217 N   0  0  0  0  0  0  0  0  0  0  0  0
   -0.3017   -0.9896   -0.1678 C   0  0  0  0  0  0  0  0  0  0  0  0
   -0.4221   -2.3399   -0.4146 N   0  0  0  0  0  0  0  0  0  0  0  0
   -2.5695   -0.7841   -1.0917 C   0  0  0  0  0  0  0  0  0  0  0  0
    4.0620   -1.6062    0.3797 H   0  0  0  0  0  0  0  0  0  0  0  0
    2.8711   -2.3199   -0.7600 H   0  0  0  0  0  0  0  0  0  0  0  0
    3.1636   -0.5476   -0.7600 H   0  0  0  0  0  0  0  0  0  0  0  0
    1.6128   -2.2591    1.1975 H   0  0  0  0  0  0  0  0  0  0  0  0
    2.4394   -0.7202    1.7599 H   0  0  0  0  0  0  0  0  0  0  0  0
    1.8147    2.6381    1.1616 H   0  0  0  0  0  0  0  0  0  0  0  0
    0.3464   -2.9792   -0.1667 H   0  0  0  0  0  0  0  0  0  0  0  0
   -1.2806   -2.7098   -0.8471 H   0  0  0  0  0  0  0  0  0  0  0  0
   -3.2395   -1.1041   -0.2801 H   0  0  0  0  0  0  0  0  0  0  0  0
   -3.0784   -0.0318   -1.7122 H   0  0  0  0  0  0  0  0  0  0  0  0
   -2.3043   -1.6528   -1.7122 H   0  0  0  0  0  0  0  0  0  0  0  0
  1  2  1  0
  2  3  1  0
  3  4  1  0
  4  5  1  0
  4  6  2  0
  6  7  1  0
  7  8  2  0
  7  9  1  0
  9 10  1  0
 10 11  1  0
  9 12  1  0
 10  3  2  0
  1 13  1  0
  1 14  1  0
  1 15  1  0
  2 16  1  0
  2 17  1  0
  5 18  1  0
 11 19  1  0
 11 20  1  0
 12 21  1  0
 12 22  1  0
 12 23  1  0
M  END
$$$$
