# Supplementary material for: Data-driven quantum chemical property prediction leveraging 3D conformations with Uni-Mol+
Source: Nat Commun. 2024 Aug 19;15:7104. doi: 10.1038/s41467-024-51321-w (PMC11333583; doi:10.1038/s41467-024-51321-w)
Supplement: Supplementary file 4 — Supplementary Data 1 [file 41467_2024_51321_MOESM4_ESM.zip › Supplementary_Data /conformation_energy_fig3/3432769_4_1.sdf]

     RDKit          3D

 16 16  0  0  0  0  0  0  0  0999 V2000
    2.5365    1.3334   -0.5073 O   0  0  0  0  0  0  0  0  0  0  0  0
    1.9201    0.3443   -0.1807 C   0  0  0  0  0  0  0  0  0  0  0  0
    2.5929   -0.7913    0.1400 O   0  0  0  0  0  0  0  0  0  0  0  0
    0.4407    0.3119   -0.1127 C   0  0  0  0  0  0  0  0  0  0  0  0
   -0.3527    1.8034   -0.5375 S   0  0  0  0  0  0  0  0  0  0  0  0
   -1.9041    1.0955   -0.2601 C   0  0  0  0  0  0  0  0  0  0  0  0
   -1.8045   -0.2146    0.1365 C   0  0  0  0  0  0  0  0  0  0  0  0
   -0.4545   -0.6840    0.2270 C   0  0  0  0  0  0  0  0  0  0  0  0
   -0.1445   -2.1006    0.6479 C   0  0  0  0  0  0  0  0  0  0  0  0
   -2.8287   -1.0675    0.4375 O   0  0  0  0  0  0  0  0  0  0  0  0
    2.0514    2.1638   -0.7421 H   0  0  0  0  0  0  0  0  0  0  0  0
   -2.8569    1.6304   -0.3862 H   0  0  0  0  0  0  0  0  0  0  0  0
   -0.1310   -2.1622    1.7461 H   0  0  0  0  0  0  0  0  0  0  0  0
   -0.9157   -2.7778    0.2521 H   0  0  0  0  0  0  0  0  0  0  0  0
    0.8391   -2.3938    0.2521 H   0  0  0  0  0  0  0  0  0  0  0  0
   -2.6331   -1.9977    0.7142 H   0  0  0  0  0  0  0  0  0  0  0  0
  1  2  1  0
  2  3  2  0
  2  4  1  0
  4  5  1  0
  5  6  1  0
  6  7  2  0
  7  8  1  0
  8  9  1  0
  7 10  1  0
  8  4  2  0
  1 11  1  0
  6 12  1  0
  9 13  1  0
  9 14  1  0
  9 15  1  0
 10 16  1  0
M  END
$$$$
