# Supplementary material for: Data-driven quantum chemical property prediction leveraging 3D conformations with Uni-Mol+
Source: Nat Commun. 2024 Aug 19;15:7104. doi: 10.1038/s41467-024-51321-w (PMC11333583; doi:10.1038/s41467-024-51321-w)
Supplement: Supplementary file 4 — Supplementary Data 1 [file 41467_2024_51321_MOESM4_ESM.zip › Supplementary_Data /conformation_energy_fig3/3395440_6_init.sdf]

     RDKit          3D

 30 32  0  0  0  0  0  0  0  0999 V2000
   -0.2277   -2.1077    1.8014 O   0  0  0  0  0  0  0  0  0  0  0  0
   -0.6600   -1.2029    1.0991 C   0  0  0  0  0  0  0  0  0  0  0  0
   -2.1562   -0.9321    0.8833 C   0  0  2  0  0  0  0  0  0  0  0  0
   -2.8490   -2.1515    0.2974 C   0  0  0  0  0  0  0  0  0  0  0  0
   -2.1486    0.2482   -0.0430 C   0  0  0  0  0  0  0  0  0  0  0  0
   -0.8317    0.6240   -0.3249 C   0  0  0  0  0  0  0  0  0  0  0  0
    0.0541   -0.2646    0.3227 N   0  0  0  0  0  0  0  0  0  0  0  0
    1.4659   -0.2395    0.1944 C   0  0  0  0  0  0  0  0  0  0  0  0
    2.0991    0.1087   -1.0080 C   0  0  0  0  0  0  0  0  0  0  0  0
    3.4942    0.1138   -1.1179 C   0  0  0  0  0  0  0  0  0  0  0  0
    4.2815   -0.2438   -0.0284 C   0  0  0  0  0  0  0  0  0  0  0  0
    3.6737   -0.6202    1.1646 C   0  0  0  0  0  0  0  0  0  0  0  0
    2.2788   -0.6262    1.2703 C   0  0  0  0  0  0  0  0  0  0  0  0
   -0.5841    1.7693   -1.0667 C   0  0  0  0  0  0  0  0  0  0  0  0
   -1.6698    2.4894   -1.5790 C   0  0  0  0  0  0  0  0  0  0  0  0
   -2.9857    2.0794   -1.3256 C   0  0  0  0  0  0  0  0  0  0  0  0
   -3.2346    0.9556   -0.5397 C   0  0  0  0  0  0  0  0  0  0  0  0
   -2.7169   -0.7266    1.8070 H   0  0  0  0  0  0  0  0  0  0  0  0
   -3.2136   -2.7932    1.1131 H   0  0  0  0  0  0  0  0  0  0  0  0
   -3.6983   -1.8282   -0.3224 H   0  0  0  0  0  0  0  0  0  0  0  0
   -2.1365   -2.7156   -0.3224 H   0  0  0  0  0  0  0  0  0  0  0  0
    1.4877    0.3828   -1.8804 H   0  0  0  0  0  0  0  0  0  0  0  0
    3.9690    0.4012   -2.0676 H   0  0  0  0  0  0  0  0  0  0  0  0
    5.3784   -0.2291   -0.1099 H   0  0  0  0  0  0  0  0  0  0  0  0
    4.2909   -0.9137    2.0266 H   0  0  0  0  0  0  0  0  0  0  0  0
    1.8105   -0.9400    2.2149 H   0  0  0  0  0  0  0  0  0  0  0  0
    0.4471    2.1059   -1.2494 H   0  0  0  0  0  0  0  0  0  0  0  0
   -1.4879    3.3875   -2.1876 H   0  0  0  0  0  0  0  0  0  0  0  0
   -3.8269    2.6477   -1.7492 H   0  0  0  0  0  0  0  0  0  0  0  0
   -4.2642    0.6378   -0.3188 H   0  0  0  0  0  0  0  0  0  0  0  0
  1  2  2  0
  2  3  1  0
  3  4  1  0
  3  5  1  0
  5  6  2  0
  6  7  1  0
  7  8  1  0
  8  9  2  0
  9 10  1  0
 10 11  2  0
 11 12  1  0
 12 13  2  0
  6 14  1  0
 14 15  2  0
 15 16  1  0
 16 17  2  0
  7  2  1  0
 13  8  1  0
 17  5  1  0
  3 18  1  1
  4 19  1  0
  4 20  1  0
  4 21  1  0
  9 22  1  0
 10 23  1  0
 11 24  1  0
 12 25  1  0
 13 26  1  0
 14 27  1  0
 15 28  1  0
 16 29  1  0
 17 30  1  0
M  END
$$$$
