# Supplementary material for: Data-driven quantum chemical property prediction leveraging 3D conformations with Uni-Mol+
Source: Nat Commun. 2024 Aug 19;15:7104. doi: 10.1038/s41467-024-51321-w (PMC11333583; doi:10.1038/s41467-024-51321-w)
Supplement: Supplementary file 4 — Supplementary Data 1 [file 41467_2024_51321_MOESM4_ESM.zip › Supplementary_Data /conformation_energy_fig3/3565876_5_init.sdf]

     RDKit          3D

 17 17  0  0  0  0  0  0  0  0999 V2000
    2.9075   -0.9398    0.1079 C   0  0  0  0  0  0  0  0  0  0  0  0
    1.5365   -0.3374    0.0367 C   0  0  0  0  0  0  0  0  0  0  0  0
    1.3829    1.0325   -0.1379 C   0  0  0  0  0  0  0  0  0  0  0  0
    0.0961    1.5594   -0.1998 C   0  0  0  0  0  0  0  0  0  0  0  0
   -1.0009    0.7081   -0.0863 C   0  0  0  0  0  0  0  0  0  0  0  0
   -0.7737   -0.6572    0.0873 C   0  0  0  0  0  0  0  0  0  0  0  0
    0.4816   -1.1791    0.1487 N   0  0  0  0  0  0  0  0  0  0  0  0
   -1.8932   -1.6475    0.2187 C   0  0  0  0  0  0  0  0  0  0  0  0
   -2.7366    1.4611   -0.1753 Br  0  0  0  0  0  0  0  0  0  0  0  0
    3.1976   -1.0673    1.1613 H   0  0  0  0  0  0  0  0  0  0  0  0
    2.9040   -1.9193   -0.3926 H   0  0  0  0  0  0  0  0  0  0  0  0
    3.6266   -0.2748   -0.3926 H   0  0  0  0  0  0  0  0  0  0  0  0
    2.2617    1.6883   -0.2254 H   0  0  0  0  0  0  0  0  0  0  0  0
   -0.0537    2.6404   -0.3374 H   0  0  0  0  0  0  0  0  0  0  0  0
   -2.0987   -1.8294    1.2839 H   0  0  0  0  0  0  0  0  0  0  0  0
   -2.7958   -1.2469   -0.2658 H   0  0  0  0  0  0  0  0  0  0  0  0
   -1.6057   -2.5923   -0.2658 H   0  0  0  0  0  0  0  0  0  0  0  0
  1  2  1  0
  2  3  2  0
  3  4  1  0
  4  5  2  0
  5  6  1  0
  6  7  2  0
  6  8  1  0
  5  9  1  0
  7  2  1  0
  1 10  1  0
  1 11  1  0
  1 12  1  0
  3 13  1  0
  4 14  1  0
  8 15  1  0
  8 16  1  0
  8 17  1  0
M  END
$$$$
