# Supplementary material for: Data-driven quantum chemical property prediction leveraging 3D conformations with Uni-Mol+
Source: Nat Commun. 2024 Aug 19;15:7104. doi: 10.1038/s41467-024-51321-w (PMC11333583; doi:10.1038/s41467-024-51321-w)
Supplement: Supplementary file 4 — Supplementary Data 1 [file 41467_2024_51321_MOESM4_ESM.zip › Supplementary_Data /conformation_energy_fig3/3592135_5_1.sdf]

     RDKit          3D

 15 15  0  0  0  0  0  0  0  0999 V2000
   -1.5434   -2.1452    1.8414 N   0  0  0  0  0  0  0  0  0  0  0  0
   -0.8476   -1.4991    1.1705 C   0  0  0  0  0  0  0  0  0  0  0  0
    0.0340   -0.7392    0.3499 C   0  0  0  0  0  0  0  0  0  0  0  0
    1.2244   -1.2337   -0.0033 N   0  0  0  0  0  0  0  0  0  0  0  0
    1.7924   -0.2738   -0.7655 N   0  0  0  0  0  0  0  0  0  0  0  0
    1.0145    0.8140   -0.9143 C   0  0  0  0  0  0  0  0  0  0  0  0
   -0.1405    0.5553   -0.2050 C   0  0  0  0  0  0  0  0  0  0  0  0
   -1.2576    1.4472   -0.0860 N   0  0  0  0  0  4  0  0  0  0  0  0
   -1.1677    2.5291   -0.6684 O   0  0  0  0  0  1  0  0  0  0  0  0
   -2.2137    1.0661    0.5842 O   0  0  0  0  0  0  0  0  0  0  0  0
    3.1199   -0.5111   -1.3154 C   0  0  0  0  0  0  0  0  0  0  0  0
    1.2511    1.7241   -1.4851 H   0  0  0  0  0  0  0  0  0  0  0  0
    3.8396   -0.6397   -0.4935 H   0  0  0  0  0  0  0  0  0  0  0  0
    3.1034   -1.4205   -1.9340 H   0  0  0  0  0  0  0  0  0  0  0  0
    3.4195    0.3478   -1.9340 H   0  0  0  0  0  0  0  0  0  0  0  0
  1  2  3  0
  2  3  1  0
  3  4  2  0
  4  5  1  0
  5  6  1  0
  6  7  2  0
  7  8  1  0
  8  9  1  0
  8 10  2  0
  5 11  1  0
  7  3  1  0
  6 12  1  0
 11 13  1  0
 11 14  1  0
 11 15  1  0
M  CHG  2   8   1   9  -1
M  END
$$$$
