# Supplementary material for: Data-driven quantum chemical property prediction leveraging 3D conformations with Uni-Mol+
Source: Nat Commun. 2024 Aug 19;15:7104. doi: 10.1038/s41467-024-51321-w (PMC11333583; doi:10.1038/s41467-024-51321-w)
Supplement: Supplementary file 4 — Supplementary Data 1 [file 41467_2024_51321_MOESM4_ESM.zip › Supplementary_Data /conformation_energy_fig3/3699558_7_1.sdf]

     RDKit          3D

 12 12  0  0  0  0  0  0  0  0999 V2000
   -2.9242    0.1398   -0.0232 F   0  0  0  0  0  0  0  0  0  0  0  0
   -1.5799    0.1990   -0.0181 C   0  0  0  0  0  0  0  0  0  0  0  0
   -0.9564    1.4401   -0.0704 C   0  0  0  0  0  0  0  0  0  0  0  0
    0.4362    1.4907   -0.0646 C   0  0  0  0  0  0  0  0  0  0  0  0
    1.1860    0.3158   -0.0073 C   0  0  0  0  0  0  0  0  0  0  0  0
    0.5252   -0.9142    0.0442 C   0  0  0  0  0  0  0  0  0  0  0  0
   -0.8619   -0.9886    0.0395 C   0  0  0  0  0  0  0  0  0  0  0  0
    1.2337   -2.0474    0.0993 F   0  0  0  0  0  0  0  0  0  0  0  0
    2.9297    0.3645    0.0006 Cl  0  0  0  0  0  0  0  0  0  0  0  0
   -1.5507    2.3646   -0.1155 H   0  0  0  0  0  0  0  0  0  0  0  0
    0.9477    2.4637   -0.1055 H   0  0  0  0  0  0  0  0  0  0  0  0
   -1.3767   -1.9598    0.0803 H   0  0  0  0  0  0  0  0  0  0  0  0
  1  2  1  0
  2  3  2  0
  3  4  1  0
  4  5  2  0
  5  6  1  0
  6  7  2  0
  6  8  1  0
  5  9  1  0
  7  2  1  0
  3 10  1  0
  4 11  1  0
  7 12  1  0
M  END
$$$$
