# Supplementary material for: Data-driven quantum chemical property prediction leveraging 3D conformations with Uni-Mol+
Source: Nat Commun. 2024 Aug 19;15:7104. doi: 10.1038/s41467-024-51321-w (PMC11333583; doi:10.1038/s41467-024-51321-w)
Supplement: Supplementary file 4 — Supplementary Data 1 [file 41467_2024_51321_MOESM4_ESM.zip › Supplementary_Data /conformation_energy_fig3/3538410_8_1.sdf]

     RDKit          3D

 25 26  0  0  0  0  0  0  0  0999 V2000
   -4.9405   -0.0513    0.5575 C   0  0  0  0  0  0  0  0  0  0  0  0
   -3.4215    0.1001    0.7583 C   0  0  0  0  0  0  0  0  0  0  0  0
   -2.6830    0.1161   -0.5767 C   0  0  0  0  0  0  0  0  0  0  0  0
   -1.2306    0.2736   -0.4095 N   0  0  0  0  0  0  0  0  0  0  0  0
   -0.7911    1.5682   -0.4861 N   0  0  0  0  0  0  0  0  0  0  0  0
    0.4387    1.8402   -0.3587 N   0  0  0  0  0  0  0  0  0  0  0  0
    1.3554    0.8172   -0.1144 C   0  0  0  0  0  0  0  0  0  0  0  0
    0.9724   -0.5299    0.0008 C   0  0  0  0  0  0  0  0  0  0  0  0
   -0.4398   -0.8577   -0.1344 C   0  0  0  0  0  0  0  0  0  0  0  0
   -0.9387   -1.9720   -0.0393 O   0  0  0  0  0  0  0  0  0  0  0  0
    1.9397   -1.5232    0.2315 C   0  0  0  0  0  0  0  0  0  0  0  0
    3.2729   -1.1622    0.3437 C   0  0  0  0  0  0  0  0  0  0  0  0
    3.6597    0.1856    0.2238 C   0  0  0  0  0  0  0  0  0  0  0  0
    2.7125    1.1711   -0.0040 C   0  0  0  0  0  0  0  0  0  0  0  0
   -5.4368   -0.1008    1.5379 H   0  0  0  0  0  0  0  0  0  0  0  0
   -5.3240    0.8131   -0.0044 H   0  0  0  0  0  0  0  0  0  0  0  0
   -5.1458   -0.9744   -0.0044 H   0  0  0  0  0  0  0  0  0  0  0  0
   -3.2227    1.0430    1.2888 H   0  0  0  0  0  0  0  0  0  0  0  0
   -3.0620   -0.7596    1.3428 H   0  0  0  0  0  0  0  0  0  0  0  0
   -2.8780   -0.8315   -1.1003 H   0  0  0  0  0  0  0  0  0  0  0  0
   -3.0504    0.9773   -1.1541 H   0  0  0  0  0  0  0  0  0  0  0  0
    1.6410   -2.5780    0.3222 H   0  0  0  0  0  0  0  0  0  0  0  0
    4.0342   -1.9345    0.5279 H   0  0  0  0  0  0  0  0  0  0  0  0
    4.7216    0.4588    0.3115 H   0  0  0  0  0  0  0  0  0  0  0  0
    3.0196    2.2231   -0.0980 H   0  0  0  0  0  0  0  0  0  0  0  0
  1  2  1  0
  2  3  1  0
  3  4  1  0
  4  5  1  0
  5  6  2  0
  6  7  1  0
  7  8  2  0
  8  9  1  0
  9 10  2  0
  8 11  1  0
 11 12  2  0
 12 13  1  0
 13 14  2  0
  9  4  1  0
 14  7  1  0
  1 15  1  0
  1 16  1  0
  1 17  1  0
  2 18  1  0
  2 19  1  0
  3 20  1  0
  3 21  1  0
 11 22  1  0
 12 23  1  0
 13 24  1  0
 14 25  1  0
M  END
$$$$
