# Supplementary material for: Data-driven quantum chemical property prediction leveraging 3D conformations with Uni-Mol+
Source: Nat Commun. 2024 Aug 19;15:7104. doi: 10.1038/s41467-024-51321-w (PMC11333583; doi:10.1038/s41467-024-51321-w)
Supplement: Supplementary file 4 — Supplementary Data 1 [file 41467_2024_51321_MOESM4_ESM.zip › Supplementary_Data /conformation_energy_fig3/3675712_1_init.sdf]

     RDKit          3D

 21 22  0  0  0  0  0  0  0  0999 V2000
   -2.1503    1.9000    0.5355 N   0  0  0  0  0  0  0  0  0  0  0  0
   -1.5616    0.5903    0.2920 C   0  0  0  0  0  3  0  0  0  0  0  0
   -2.2395   -0.4572    0.8531 N   0  0  0  0  0  0  0  0  0  0  0  0
   -1.5783   -1.5775    0.9764 C   0  0  0  0  0  0  0  0  0  0  0  0
   -0.3087   -1.8695    0.6483 N   0  0  0  0  0  2  0  0  0  0  0  0
    0.3576   -0.8261    0.1043 C   0  0  0  0  0  0  0  0  0  0  0  0
   -0.2179    0.3995   -0.0914 C   0  0  0  0  0  0  0  0  0  0  0  0
    0.7850    1.1968   -0.6770 C   0  0  0  0  0  0  0  0  0  0  0  0
    0.6915    2.6075   -1.1119 C   0  0  0  0  0  0  0  0  0  0  0  0
    1.9370    0.5121   -0.8257 N   0  0  0  0  0  0  0  0  0  0  0  0
    1.6367   -0.7258   -0.3455 N   0  0  0  0  0  0  0  0  0  0  0  0
    2.6485   -1.7502   -0.3580 C   0  0  0  0  0  0  0  0  0  0  0  0
   -2.2225    2.0606    1.5503 H   0  0  0  0  0  0  0  0  0  0  0  0
   -1.5554    2.6276    0.1142 H   0  0  0  0  0  0  0  0  0  0  0  0
   -2.1487   -2.4090    1.4161 H   0  0  0  0  0  0  0  0  0  0  0  0
    0.6482    3.2614   -0.2284 H   0  0  0  0  0  0  0  0  0  0  0  0
    1.5746    2.8644   -1.7153 H   0  0  0  0  0  0  0  0  0  0  0  0
   -0.2177    2.7457   -1.7153 H   0  0  0  0  0  0  0  0  0  0  0  0
    2.9124   -2.0174    0.6759 H   0  0  0  0  0  0  0  0  0  0  0  0
    2.2639   -2.6390   -0.8797 H   0  0  0  0  0  0  0  0  0  0  0  0
    3.5420   -1.3767   -0.8797 H   0  0  0  0  0  0  0  0  0  0  0  0
  1  2  1  0
  2  3  1  0
  3  4  2  0
  4  5  1  0
  5  6  1  0
  6  7  2  0
  7  8  1  0
  8  9  1  0
  8 10  2  0
 10 11  1  0
 11 12  1  0
  7  2  1  0
 11  6  1  0
  1 13  1  0
  1 14  1  0
  4 15  1  0
  9 16  1  0
  9 17  1  0
  9 18  1  0
 12 19  1  0
 12 20  1  0
 12 21  1  0
M  RAD  2   2   2   5   2
M  END
$$$$
