# Supplementary material for: Data-driven quantum chemical property prediction leveraging 3D conformations with Uni-Mol+
Source: Nat Commun. 2024 Aug 19;15:7104. doi: 10.1038/s41467-024-51321-w (PMC11333583; doi:10.1038/s41467-024-51321-w)
Supplement: Supplementary file 4 — Supplementary Data 1 [file 41467_2024_51321_MOESM4_ESM.zip › Supplementary_Data /conformation_energy_fig3/3693012_5_1.sdf]

     RDKit          3D

 33 35  0  0  0  0  0  0  0  0999 V2000
   -2.7755    1.6082   -2.6269 C   0  0  0  0  0  0  0  0  0  0  0  0
   -1.9095    0.9550   -1.7255 O   0  0  0  0  0  0  0  0  0  0  0  0
   -2.4566    0.1152   -0.7757 C   0  0  0  0  0  0  0  0  0  0  0  0
   -3.8126   -0.2159   -0.7590 C   0  0  0  0  0  0  0  0  0  0  0  0
   -4.3092   -1.0842    0.2101 C   0  0  0  0  0  0  0  0  0  0  0  0
   -3.4548   -1.5751    1.1888 C   0  0  0  0  0  0  0  0  0  0  0  0
   -2.0891   -1.3175    1.1063 C   0  0  0  0  0  0  0  0  0  0  0  0
   -1.5454   -0.4356    0.1575 C   0  0  0  0  0  0  0  0  0  0  0  0
   -0.1013   -0.1441    0.1651 C   0  0  0  0  0  0  0  0  0  0  0  0
    0.7798   -0.0865   -0.8815 C   0  0  0  0  0  0  0  0  0  0  0  0
    0.5704   -0.1809   -2.2355 N   0  0  0  0  0  0  0  0  0  0  0  0
    2.1595    0.1589   -0.3957 C   0  0  0  0  0  3  0  0  0  0  0  0
    2.1016    0.2585    1.0026 C   0  0  0  0  0  0  0  0  0  0  0  0
    0.6747    0.0573    1.4129 C   0  0  0  0  0  0  0  0  0  0  0  0
    0.1981   -0.0188    2.6077 N   0  0  0  0  0  2  0  0  0  0  0  0
    3.2494    0.4561    1.7537 C   0  0  0  0  0  0  0  0  0  0  0  0
    4.4734    0.6143    1.0734 C   0  0  0  0  0  0  0  0  0  0  0  0
    4.5329    0.5324   -0.3137 C   0  0  0  0  0  0  0  0  0  0  0  0
    3.3590    0.3419   -1.0668 C   0  0  0  0  0  0  0  0  0  0  0  0
   -3.5298    2.1771   -2.0636 H   0  0  0  0  0  0  0  0  0  0  0  0
   -2.1952    2.2955   -3.2600 H   0  0  0  0  0  0  0  0  0  0  0  0
   -3.2769    0.8614   -3.2600 H   0  0  0  0  0  0  0  0  0  0  0  0
   -4.4906    0.2102   -1.5131 H   0  0  0  0  0  0  0  0  0  0  0  0
   -5.3690   -1.3787    0.2004 H   0  0  0  0  0  0  0  0  0  0  0  0
   -3.8557   -2.1653    2.0261 H   0  0  0  0  0  0  0  0  0  0  0  0
   -1.4110   -1.8230    1.8097 H   0  0  0  0  0  0  0  0  0  0  0  0
    1.3665   -0.1140   -2.8857 H   0  0  0  0  0  0  0  0  0  0  0  0
   -0.3828   -0.3186   -2.6009 H   0  0  0  0  0  0  0  0  0  0  0  0
   -0.8120   -0.1600    2.7512 H   0  0  0  0  0  0  0  0  0  0  0  0
    3.2062    0.4885    2.8524 H   0  0  0  0  0  0  0  0  0  0  0  0
    5.3928    0.8050    1.6464 H   0  0  0  0  0  0  0  0  0  0  0  0
    5.5030    0.6169   -0.8253 H   0  0  0  0  0  0  0  0  0  0  0  0
    3.3925    0.3384   -2.1663 H   0  0  0  0  0  0  0  0  0  0  0  0
  1  2  1  0
  2  3  1  0
  3  4  2  0
  4  5  1  0
  5  6  2  0
  6  7  1  0
  7  8  2  0
  8  9  1  0
  9 10  2  0
 10 11  1  0
 10 12  1  0
 12 13  1  0
 13 14  2  0
 14 15  1  0
 13 16  1  0
 16 17  2  0
 17 18  1  0
 18 19  2  0
  8  3  1  0
 14  9  1  0
 19 12  1  0
  1 20  1  0
  1 21  1  0
  1 22  1  0
  4 23  1  0
  5 24  1  0
  6 25  1  0
  7 26  1  0
 11 27  1  0
 11 28  1  0
 15 29  1  0
 16 30  1  0
 17 31  1  0
 18 32  1  0
 19 33  1  0
M  RAD  2  12   2  15   2
M  END
$$$$
