# Supplementary material for: Data-driven quantum chemical property prediction leveraging 3D conformations with Uni-Mol+
Source: Nat Commun. 2024 Aug 19;15:7104. doi: 10.1038/s41467-024-51321-w (PMC11333583; doi:10.1038/s41467-024-51321-w)
Supplement: Supplementary file 4 — Supplementary Data 1 [file 41467_2024_51321_MOESM4_ESM.zip › Supplementary_Data /conformation_energy_fig3/3570170_6_init.sdf]

     RDKit          3D

 16 17  0  0  0  0  0  0  0  0999 V2000
   -1.0635   -2.4297   -0.0608 O   0  0  0  0  0  0  0  0  0  0  0  0
   -1.0981   -1.2042   -0.0137 C   0  0  0  0  0  0  0  0  0  0  0  0
   -2.3046   -0.5183    0.0470 N   0  0  0  0  0  0  0  0  0  0  0  0
   -2.2689    0.7686    0.0945 C   0  0  0  0  0  0  0  0  0  0  0  0
   -1.1671    1.5688    0.0928 N   0  0  0  0  0  0  0  0  0  0  0  0
    0.0870    0.9677    0.0339 C   0  0  0  0  0  0  0  0  0  0  0  0
    0.1916   -0.4245   -0.0215 C   0  0  0  0  0  0  0  0  0  0  0  0
    1.3691   -1.1031   -0.0811 N   0  0  0  0  0  0  0  0  0  0  0  0
    2.4910   -0.3564   -0.0853 C   0  0  0  0  0  0  0  0  0  0  0  0
    2.4926    1.0302   -0.0332 C   0  0  0  0  0  0  0  0  0  0  0  0
    1.2708    1.7008    0.0274 C   0  0  0  0  0  0  0  0  0  0  0  0
   -3.2414    1.2804    0.1418 H   0  0  0  0  0  0  0  0  0  0  0  0
   -1.2595    2.5939    0.1341 H   0  0  0  0  0  0  0  0  0  0  0  0
    3.4598   -0.8753   -0.1329 H   0  0  0  0  0  0  0  0  0  0  0  0
    3.4395    1.5900   -0.0394 H   0  0  0  0  0  0  0  0  0  0  0  0
    1.2429    2.7997    0.0696 H   0  0  0  0  0  0  0  0  0  0  0  0
  1  2  2  0
  2  3  1  0
  3  4  2  0
  4  5  1  0
  5  6  1  0
  6  7  2  0
  7  8  1  0
  8  9  2  0
  9 10  1  0
 10 11  2  0
  7  2  1  0
 11  6  1  0
  4 12  1  0
  5 13  1  0
  9 14  1  0
 10 15  1  0
 11 16  1  0
M  END
$$$$
