# Supplementary material for: Data-driven quantum chemical property prediction leveraging 3D conformations with Uni-Mol+
Source: Nat Commun. 2024 Aug 19;15:7104. doi: 10.1038/s41467-024-51321-w (PMC11333583; doi:10.1038/s41467-024-51321-w)
Supplement: Supplementary file 4 — Supplementary Data 1 [file 41467_2024_51321_MOESM4_ESM.zip › Supplementary_Data /conformation_energy_fig3/3666904_2_1.sdf]

     RDKit          3D

 31 31  0  0  0  0  0  0  0  0999 V2000
    3.4583    0.2745    0.7304 C   0  0  0  0  0  0  0  0  0  0  0  0
    2.2079    0.8747    0.0475 C   0  0  2  0  0  0  0  0  0  0  0  0
    1.0756    1.1991    1.0349 C   0  0  0  0  0  0  0  0  0  0  0  0
    0.2259   -0.0391    1.3736 C   0  0  0  0  0  0  0  0  0  0  0  0
   -0.4059   -0.7388    0.1400 C   0  0  2  0  0  0  0  0  0  0  0  0
    0.5637   -0.7008   -1.0236 C   0  0  0  0  0  0  0  0  0  0  0  0
    1.7055   -0.0148   -1.0607 C   0  0  0  0  0  0  0  0  0  0  0  0
   -1.8707   -0.2794   -0.2332 C   0  0  0  0  0  0  0  0  0  0  0  0
   -1.9720    1.2350   -0.4810 C   0  0  0  0  0  0  0  0  0  0  0  0
   -2.3394   -1.0127   -1.4991 C   0  0  0  0  0  0  0  0  0  0  0  0
   -2.8281   -0.6689    0.9116 C   0  0  0  0  0  0  0  0  0  0  0  0
    3.3418    0.3304    1.8228 H   0  0  0  0  0  0  0  0  0  0  0  0
    3.5727   -0.7767    0.4272 H   0  0  0  0  0  0  0  0  0  0  0  0
    4.3500    0.8427    0.4272 H   0  0  0  0  0  0  0  0  0  0  0  0
    2.5335    1.8311   -0.3875 H   0  0  0  0  0  0  0  0  0  0  0  0
    1.5168    1.5905    1.9634 H   0  0  0  0  0  0  0  0  0  0  0  0
    0.4165    1.9410    0.5605 H   0  0  0  0  0  0  0  0  0  0  0  0
    0.8687   -0.7668    1.8905 H   0  0  0  0  0  0  0  0  0  0  0  0
   -0.6090    0.3135    1.9970 H   0  0  0  0  0  0  0  0  0  0  0  0
   -0.5697   -1.7879    0.4271 H   0  0  0  0  0  0  0  0  0  0  0  0
    0.3026   -1.2905   -1.9148 H   0  0  0  0  0  0  0  0  0  0  0  0
    2.3257   -0.1040   -1.9648 H   0  0  0  0  0  0  0  0  0  0  0  0
   -2.0073    1.7628    0.4835 H   0  0  0  0  0  0  0  0  0  0  0  0
   -1.0944    1.5727   -1.0519 H   0  0  0  0  0  0  0  0  0  0  0  0
   -2.8867    1.4528   -1.0519 H   0  0  0  0  0  0  0  0  0  0  0  0
   -2.9116   -1.9078   -1.2136 H   0  0  0  0  0  0  0  0  0  0  0  0
   -2.9780   -0.3441   -2.0950 H   0  0  0  0  0  0  0  0  0  0  0  0
   -1.4644   -1.3115   -2.0950 H   0  0  0  0  0  0  0  0  0  0  0  0
   -2.3426   -0.4714    1.8788 H   0  0  0  0  0  0  0  0  0  0  0  0
   -3.7507   -0.0746    0.8363 H   0  0  0  0  0  0  0  0  0  0  0  0
   -3.0737   -1.7384    0.8363 H   0  0  0  0  0  0  0  0  0  0  0  0
  1  2  1  0
  2  3  1  0
  3  4  1  0
  4  5  1  0
  5  6  1  0
  6  7  2  0
  5  8  1  0
  8  9  1  0
  8 10  1  0
  8 11  1  0
  7  2  1  0
  1 12  1  0
  1 13  1  0
  1 14  1  0
  2 15  1  6
  3 16  1  0
  3 17  1  0
  4 18  1  0
  4 19  1  0
  5 20  1  1
  6 21  1  0
  7 22  1  0
  9 23  1  0
  9 24  1  0
  9 25  1  0
 10 26  1  0
 10 27  1  0
 10 28  1  0
 11 29  1  0
 11 30  1  0
 11 31  1  0
M  END
$$$$
