# Supplementary material for: Data-driven quantum chemical property prediction leveraging 3D conformations with Uni-Mol+
Source: Nat Commun. 2024 Aug 19;15:7104. doi: 10.1038/s41467-024-51321-w (PMC11333583; doi:10.1038/s41467-024-51321-w)
Supplement: Supplementary file 4 — Supplementary Data 1 [file 41467_2024_51321_MOESM4_ESM.zip › Supplementary_Data /conformation_energy_fig3/3544520_7_1.sdf]

     RDKit          3D

 19 20  0  0  0  0  0  0  0  0999 V2000
    3.6040   -1.1722    0.8786 O   0  0  0  0  0  0  0  0  0  0  0  0
    2.4418   -0.5578    0.4975 C   0  0  0  0  0  0  0  0  0  0  0  0
    2.3810    0.7860    0.1148 C   0  0  0  0  0  0  0  0  0  0  0  0
    1.1623    1.3399   -0.2586 C   0  0  0  0  0  0  0  0  0  0  0  0
   -0.0208    0.5902   -0.2534 C   0  0  0  0  0  0  0  0  0  0  0  0
    0.0621   -0.7639    0.1479 C   0  0  0  0  0  0  0  0  0  0  0  0
    1.2800   -1.3335    0.5122 C   0  0  0  0  0  0  0  0  0  0  0  0
   -1.3975   -1.7822    0.1138 S   0  0  0  0  0  0  0  0  0  0  0  0
   -2.6123   -0.4607    0.4178 C   0  0  0  0  0  0  0  0  0  0  0  0
   -2.3304    0.7379   -0.4640 C   0  0  0  0  0  0  0  0  0  0  0  0
   -1.1855    1.2175   -0.7154 N   0  0  0  0  0  0  0  0  0  0  0  0
   -3.4100    1.4094   -0.9513 O   0  0  0  0  0  0  0  0  0  0  0  0
    3.5963   -2.1267    1.1412 H   0  0  0  0  0  0  0  0  0  0  0  0
    3.2929    1.4012    0.1093 H   0  0  0  0  0  0  0  0  0  0  0  0
    1.1259    2.3954   -0.5663 H   0  0  0  0  0  0  0  0  0  0  0  0
    1.3269   -2.3912    0.8105 H   0  0  0  0  0  0  0  0  0  0  0  0
   -3.6213   -0.8404    0.1994 H   0  0  0  0  0  0  0  0  0  0  0  0
   -2.5413   -0.1500    1.4706 H   0  0  0  0  0  0  0  0  0  0  0  0
   -3.2801    2.2001   -1.5326 H   0  0  0  0  0  0  0  0  0  0  0  0
  1  2  1  0
  2  3  2  0
  3  4  1  0
  4  5  2  0
  5  6  1  0
  6  7  2  0
  6  8  1  0
  8  9  1  0
  9 10  1  0
 10 11  2  0
 10 12  1  0
  7  2  1  0
 11  5  1  0
  1 13  1  0
  3 14  1  0
  4 15  1  0
  7 16  1  0
  9 17  1  0
  9 18  1  0
 12 19  1  0
M  END
$$$$
