# Supplementary material for: Data-driven quantum chemical property prediction leveraging 3D conformations with Uni-Mol+
Source: Nat Commun. 2024 Aug 19;15:7104. doi: 10.1038/s41467-024-51321-w (PMC11333583; doi:10.1038/s41467-024-51321-w)
Supplement: Supplementary file 4 — Supplementary Data 1 [file 41467_2024_51321_MOESM4_ESM.zip › Supplementary_Data /conformation_energy_fig3/3636249_2_1.sdf]

     RDKit          3D

 23 25  0  0  0  0  0  0  0  0999 V2000
   -4.0265    0.6203    0.7621 C   0  0  0  0  0  0  0  0  0  0  0  0
   -3.1555    1.5259    0.1536 C   0  0  0  0  0  0  0  0  0  0  0  0
   -1.8517    1.1429   -0.1630 C   0  0  0  0  0  0  0  0  0  0  0  0
   -1.4036   -0.1544    0.1287 C   0  0  0  0  0  0  0  0  0  0  0  0
   -2.2932   -1.0674    0.7116 C   0  0  0  0  0  0  0  0  0  0  0  0
   -3.5901   -0.6803    1.0290 C   0  0  0  0  0  0  0  0  0  0  0  0
   -0.0489   -0.6088   -0.2022 C   0  0  0  0  0  0  0  0  0  0  0  0
    0.2594   -1.8342   -0.6101 N   0  0  0  0  0  0  0  0  0  0  0  0
    1.5976   -1.9356   -0.8221 N   0  0  0  0  0  0  0  0  0  0  0  0
    2.1313   -0.7585   -0.5312 C   0  0  0  0  0  0  0  0  0  0  0  0
    1.1098    0.1363   -0.1302 N   0  0  0  0  0  0  0  0  0  0  0  0
    1.4291    1.4096    0.2725 C   0  0  0  0  0  0  0  0  0  0  0  0
    2.7305    1.7783    0.2256 C   0  0  0  0  0  0  0  0  0  0  0  0
    3.7076    0.8342   -0.2250 C   0  0  0  0  0  0  0  0  0  0  0  0
    3.4261   -0.3957   -0.5834 N   0  0  0  0  0  0  0  0  0  0  0  0
   -5.0482    0.9281    1.0293 H   0  0  0  0  0  0  0  0  0  0  0  0
   -3.4983    2.5453   -0.0771 H   0  0  0  0  0  0  0  0  0  0  0  0
   -1.1718    1.8616   -0.6437 H   0  0  0  0  0  0  0  0  0  0  0  0
   -1.9633   -2.0961    0.9190 H   0  0  0  0  0  0  0  0  0  0  0  0
   -4.2776   -1.4026    1.4933 H   0  0  0  0  0  0  0  0  0  0  0  0
    0.6531    2.1067    0.6217 H   0  0  0  0  0  0  0  0  0  0  0  0
    3.0336    2.7909    0.5300 H   0  0  0  0  0  0  0  0  0  0  0  0
    4.7573    1.1596   -0.2736 H   0  0  0  0  0  0  0  0  0  0  0  0
  1  2  2  0
  2  3  1  0
  3  4  2  0
  4  5  1  0
  5  6  2  0
  4  7  1  0
  7  8  2  0
  8  9  1  0
  9 10  2  0
 10 11  1  0
 11 12  1  0
 12 13  2  0
 13 14  1  0
 14 15  2  0
  6  1  1  0
 11  7  1  0
 15 10  1  0
  1 16  1  0
  2 17  1  0
  3 18  1  0
  5 19  1  0
  6 20  1  0
 12 21  1  0
 13 22  1  0
 14 23  1  0
M  END
$$$$
