# Supplementary material for: Data-driven quantum chemical property prediction leveraging 3D conformations with Uni-Mol+
Source: Nat Commun. 2024 Aug 19;15:7104. doi: 10.1038/s41467-024-51321-w (PMC11333583; doi:10.1038/s41467-024-51321-w)
Supplement: Supplementary file 4 — Supplementary Data 1 [file 41467_2024_51321_MOESM4_ESM.zip › Supplementary_Data /conformation_energy_fig3/3686491_8_init.sdf]

     RDKit          3D

 13 13  0  0  0  0  0  0  0  0999 V2000
    2.0971   -1.1008    0.1254 N   0  0  0  0  0  0  0  0  0  0  0  0
    0.9334   -0.3988    0.1510 C   0  0  0  0  0  0  0  0  0  0  0  0
   -0.2145   -1.0180    0.1113 N   0  0  0  0  0  0  0  0  0  0  0  0
   -1.2139    0.0551    0.1667 C   0  0  1  0  0  0  0  0  0  0  0  0
   -0.4273    1.3095    0.2025 C   0  0  0  0  0  0  0  0  0  0  0  0
    0.8803    1.0648    0.2038 C   0  0  0  0  0  0  0  0  0  0  0  0
   -2.0551    0.0883   -0.9607 O   0  0  0  0  0  0  0  0  0  0  0  0
    2.9989   -0.6041    0.1571 H   0  0  0  0  0  0  0  0  0  0  0  0
    2.0772   -2.1293    0.0743 H   0  0  0  0  0  0  0  0  0  0  0  0
   -1.8700   -0.0937    1.0370 H   0  0  0  0  0  0  0  0  0  0  0  0
   -0.8688    2.3168    0.2253 H   0  0  0  0  0  0  0  0  0  0  0  0
    1.7136    1.7820    0.2364 H   0  0  0  0  0  0  0  0  0  0  0  0
   -2.9997    0.1256   -0.6667 H   0  0  0  0  0  0  0  0  0  0  0  0
  1  2  1  0
  2  3  2  0
  3  4  1  0
  4  5  1  0
  5  6  2  0
  4  7  1  0
  6  2  1  0
  1  8  1  0
  1  9  1  0
  4 10  1  1
  5 11  1  0
  6 12  1  0
  7 13  1  0
M  END
$$$$
