# Supplementary material for: Data-driven quantum chemical property prediction leveraging 3D conformations with Uni-Mol+
Source: Nat Commun. 2024 Aug 19;15:7104. doi: 10.1038/s41467-024-51321-w (PMC11333583; doi:10.1038/s41467-024-51321-w)
Supplement: Supplementary file 4 — Supplementary Data 1 [file 41467_2024_51321_MOESM4_ESM.zip › Supplementary_Data /conformation_energy_fig3/3650246_5_init.sdf]

     RDKit          3D

 24 25  0  0  0  0  0  0  0  0999 V2000
    4.0355    1.0636   -0.2814 C   0  0  0  0  0  0  0  0  0  0  0  0
    2.6839    0.8006    0.0967 O   0  0  0  0  0  0  0  0  0  0  0  0
    2.1906   -0.3618   -0.4016 C   0  0  0  0  0  0  0  0  0  0  0  0
    2.7925   -1.1655   -1.0966 O   0  0  0  0  0  0  0  0  0  0  0  0
    0.8097   -0.5754    0.0991 C   0  0  0  0  0  0  0  0  0  0  0  0
    0.5904   -1.7085    0.9756 C   0  0  0  0  0  0  0  0  0  0  0  0
   -0.6172   -1.9670    1.4851 C   0  0  0  0  0  0  0  0  0  0  0  0
   -1.7687   -1.0930    1.1528 C   0  0  0  0  0  0  0  0  0  0  0  0
   -2.8622   -1.3527    1.6527 O   0  0  0  0  0  0  0  0  0  0  0  0
   -1.5049   -0.0333    0.2774 N   0  0  0  0  0  0  0  0  0  0  0  0
   -0.2214    0.2269   -0.2543 C   0  0  0  0  0  0  0  0  0  0  0  0
   -0.0746    1.3540   -1.1815 C   0  0  0  0  0  0  0  0  0  0  0  0
   -1.1137    2.1352   -1.5033 C   0  0  0  0  0  0  0  0  0  0  0  0
   -2.3983    1.8570   -0.9279 C   0  0  0  0  0  0  0  0  0  0  0  0
   -2.5417    0.8199   -0.0929 C   0  0  0  0  0  0  0  0  0  0  0  0
    4.6522    1.1836    0.6215 H   0  0  0  0  0  0  0  0  0  0  0  0
    4.4193    0.2233   -0.8786 H   0  0  0  0  0  0  0  0  0  0  0  0
    4.0762    1.9865   -0.8786 H   0  0  0  0  0  0  0  0  0  0  0  0
    1.4343   -2.3681    1.2260 H   0  0  0  0  0  0  0  0  0  0  0  0
   -0.7579   -2.8299    2.1526 H   0  0  0  0  0  0  0  0  0  0  0  0
    0.9113    1.5623   -1.6226 H   0  0  0  0  0  0  0  0  0  0  0  0
   -0.9842    2.9777   -2.1985 H   0  0  0  0  0  0  0  0  0  0  0  0
   -3.2620    2.4931   -1.1717 H   0  0  0  0  0  0  0  0  0  0  0  0
   -3.5406    0.6300    0.3268 H   0  0  0  0  0  0  0  0  0  0  0  0
  1  2  1  0
  2  3  1  0
  3  4  2  0
  3  5  1  0
  5  6  1  0
  6  7  2  0
  7  8  1  0
  8  9  2  0
  8 10  1  0
 10 11  1  0
 11 12  1  0
 12 13  2  0
 13 14  1  0
 14 15  2  0
 11  5  2  0
 15 10  1  0
  1 16  1  0
  1 17  1  0
  1 18  1  0
  6 19  1  0
  7 20  1  0
 12 21  1  0
 13 22  1  0
 14 23  1  0
 15 24  1  0
M  END
$$$$
