# Supplementary material for: Data-driven quantum chemical property prediction leveraging 3D conformations with Uni-Mol+
Source: Nat Commun. 2024 Aug 19;15:7104. doi: 10.1038/s41467-024-51321-w (PMC11333583; doi:10.1038/s41467-024-51321-w)
Supplement: Supplementary file 4 — Supplementary Data 1 [file 41467_2024_51321_MOESM4_ESM.zip › Supplementary_Data /conformation_energy_fig3/3694863_1_init.sdf]

     RDKit          3D

 22 24  0  0  0  0  0  0  0  0999 V2000
    2.7568   -0.7883    0.1972 O   0  0  0  0  0  0  0  0  0  0  0  0
    1.6915   -0.4386   -0.2335 C   0  0  0  0  0  0  0  0  0  0  0  0
    1.2864    0.8925   -0.8103 C   0  0  0  0  0  0  0  0  0  0  0  0
    1.9427    1.8869   -0.9620 O   0  0  0  0  0  0  0  0  0  0  0  0
   -0.1477    0.3797   -1.0700 C   0  0  1  0  0  0  0  0  0  0  0  0
    0.2745   -1.0079   -0.4688 C   0  0  2  0  0  0  0  0  0  0  0  0
   -0.5942   -1.3375    0.7618 C   0  0  2  0  0  0  0  0  0  0  0  0
   -2.0555   -1.3986    0.2492 C   0  0  0  0  0  0  0  0  0  0  0  0
   -2.4743   -0.0223   -0.3471 C   0  0  0  0  0  0  0  0  0  0  0  0
   -1.3009    0.9850   -0.2445 C   0  0  1  0  0  0  0  0  0  0  0  0
   -0.8702    1.0183    1.2067 C   0  0  0  0  0  0  0  0  0  0  0  0
   -0.5089   -0.1692    1.7213 C   0  0  0  0  0  0  0  0  0  0  0  0
   -0.5643    0.5273   -2.0773 H   0  0  0  0  0  0  0  0  0  0  0  0
    0.1959   -1.9707   -0.9949 H   0  0  0  0  0  0  0  0  0  0  0  0
   -0.2754   -2.2703    1.2501 H   0  0  0  0  0  0  0  0  0  0  0  0
   -2.1354   -2.1714   -0.5294 H   0  0  0  0  0  0  0  0  0  0  0  0
   -2.7210   -1.6427    1.0904 H   0  0  0  0  0  0  0  0  0  0  0  0
   -2.7496   -0.1529   -1.4041 H   0  0  0  0  0  0  0  0  0  0  0  0
   -3.3328    0.3679    0.2192 H   0  0  0  0  0  0  0  0  0  0  0  0
   -1.5723    1.9912   -0.5964 H   0  0  0  0  0  0  0  0  0  0  0  0
   -0.8544    1.9466    1.7966 H   0  0  0  0  0  0  0  0  0  0  0  0
   -0.1755   -0.2842    2.7632 H   0  0  0  0  0  0  0  0  0  0  0  0
  1  2  2  0
  2  3  1  0
  3  4  2  0
  3  5  1  0
  5  6  1  0
  6  7  1  0
  7  8  1  0
  8  9  1  0
  9 10  1  0
 10 11  1  0
 11 12  2  0
  6  2  1  0
 12  7  1  0
 10  5  1  0
  5 13  1  6
  6 14  1  6
  7 15  1  1
  8 16  1  0
  8 17  1  0
  9 18  1  0
  9 19  1  0
 10 20  1  6
 11 21  1  0
 12 22  1  0
M  END
$$$$
