# Supplementary material for: Data-driven quantum chemical property prediction leveraging 3D conformations with Uni-Mol+
Source: Nat Commun. 2024 Aug 19;15:7104. doi: 10.1038/s41467-024-51321-w (PMC11333583; doi:10.1038/s41467-024-51321-w)
Supplement: Supplementary file 4 — Supplementary Data 1 [file 41467_2024_51321_MOESM4_ESM.zip › Supplementary_Data /conformation_energy_fig3/3650246_4_init.sdf]

     RDKit          3D

 24 25  0  0  0  0  0  0  0  0999 V2000
    3.8421    0.1595   -1.6458 C   0  0  0  0  0  0  0  0  0  0  0  0
    2.4881   -0.1146   -1.2845 O   0  0  0  0  0  0  0  0  0  0  0  0
    2.2549   -0.0614    0.0518 C   0  0  0  0  0  0  0  0  0  0  0  0
    3.0787    0.1723    0.9223 O   0  0  0  0  0  0  0  0  0  0  0  0
    0.8422   -0.4233    0.3285 C   0  0  0  0  0  0  0  0  0  0  0  0
    0.6046   -1.6423    1.0754 C   0  0  0  0  0  0  0  0  0  0  0  0
   -0.6355   -2.0526    1.3560 C   0  0  0  0  0  0  0  0  0  0  0  0
   -1.8032   -1.2545    0.9091 C   0  0  0  0  0  0  0  0  0  0  0  0
   -2.9303   -1.6711    1.1722 O   0  0  0  0  0  0  0  0  0  0  0  0
   -1.5131   -0.0715    0.2198 N   0  0  0  0  0  0  0  0  0  0  0  0
   -0.1951    0.3498   -0.0688 C   0  0  0  0  0  0  0  0  0  0  0  0
   -0.0173    1.6218   -0.7773 C   0  0  0  0  0  0  0  0  0  0  0  0
   -1.0658    2.3589   -1.1657 C   0  0  0  0  0  0  0  0  0  0  0  0
   -2.3911    1.8909   -0.8767 C   0  0  0  0  0  0  0  0  0  0  0  0
   -2.5592    0.7381   -0.2164 C   0  0  0  0  0  0  0  0  0  0  0  0
    4.4470    0.2820   -0.7352 H   0  0  0  0  0  0  0  0  0  0  0  0
    4.2394   -0.6764   -2.2402 H   0  0  0  0  0  0  0  0  0  0  0  0
    3.8829    1.0842   -2.2402 H   0  0  0  0  0  0  0  0  0  0  0  0
    1.4615   -2.2411    1.4177 H   0  0  0  0  0  0  0  0  0  0  0  0
   -0.7909   -2.9843    1.9196 H   0  0  0  0  0  0  0  0  0  0  0  0
    1.0003    1.9784   -0.9946 H   0  0  0  0  0  0  0  0  0  0  0  0
   -0.9133    3.3091   -1.6984 H   0  0  0  0  0  0  0  0  0  0  0  0
   -3.2655    2.4768   -1.1962 H   0  0  0  0  0  0  0  0  0  0  0  0
   -3.5877    0.4099   -0.0053 H   0  0  0  0  0  0  0  0  0  0  0  0
  1  2  1  0
  2  3  1  0
  3  4  2  0
  3  5  1  0
  5  6  1  0
  6  7  2  0
  7  8  1  0
  8  9  2  0
  8 10  1  0
 10 11  1  0
 11 12  1  0
 12 13  2  0
 13 14  1  0
 14 15  2  0
 11  5  2  0
 15 10  1  0
  1 16  1  0
  1 17  1  0
  1 18  1  0
  6 19  1  0
  7 20  1  0
 12 21  1  0
 13 22  1  0
 14 23  1  0
 15 24  1  0
M  END
$$$$
