# Supplementary material for: Data-driven quantum chemical property prediction leveraging 3D conformations with Uni-Mol+
Source: Nat Commun. 2024 Aug 19;15:7104. doi: 10.1038/s41467-024-51321-w (PMC11333583; doi:10.1038/s41467-024-51321-w)
Supplement: Supplementary file 4 — Supplementary Data 1 [file 41467_2024_51321_MOESM4_ESM.zip › Supplementary_Data /conformation_energy_fig3/3675712_4_1.sdf]

     RDKit          3D

 21 22  0  0  0  0  0  0  0  0999 V2000
   -2.2902    1.7509    0.2189 N   0  0  0  0  0  0  0  0  0  0  0  0
   -1.5529    0.6172    0.4112 C   0  0  0  0  0  3  0  0  0  0  0  0
   -2.1830   -0.4277    0.9676 N   0  0  0  0  0  0  0  0  0  0  0  0
   -1.5209   -1.5980    1.0399 C   0  0  0  0  0  0  0  0  0  0  0  0
   -0.2842   -1.8839    0.6418 N   0  0  0  0  0  2  0  0  0  0  0  0
    0.3297   -0.8106    0.1120 C   0  0  0  0  0  0  0  0  0  0  0  0
   -0.2166    0.4803   -0.0334 C   0  0  0  0  0  0  0  0  0  0  0  0
    0.8272    1.2591   -0.6226 C   0  0  0  0  0  0  0  0  0  0  0  0
    0.8403    2.7159   -0.9831 C   0  0  0  0  0  0  0  0  0  0  0  0
    1.8920    0.5037   -0.8384 N   0  0  0  0  0  0  0  0  0  0  0  0
    1.5881   -0.7543   -0.3919 N   0  0  0  0  0  0  0  0  0  0  0  0
    2.5559   -1.8252   -0.4890 C   0  0  0  0  0  0  0  0  0  0  0  0
   -2.5501    2.1505    1.1319 H   0  0  0  0  0  0  0  0  0  0  0  0
   -1.7332    2.4371   -0.3102 H   0  0  0  0  0  0  0  0  0  0  0  0
   -2.0792   -2.4321    1.4901 H   0  0  0  0  0  0  0  0  0  0  0  0
    0.8457    3.3209   -0.0645 H   0  0  0  0  0  0  0  0  0  0  0  0
    1.7405    2.9392   -1.5746 H   0  0  0  0  0  0  0  0  0  0  0  0
   -0.0557    2.9553   -1.5746 H   0  0  0  0  0  0  0  0  0  0  0  0
    2.8478   -2.1483    0.5211 H   0  0  0  0  0  0  0  0  0  0  0  0
    2.1115   -2.6730   -1.0310 H   0  0  0  0  0  0  0  0  0  0  0  0
    3.4442   -1.4687   -1.0310 H   0  0  0  0  0  0  0  0  0  0  0  0
  1  2  1  0
  2  3  1  0
  3  4  2  0
  4  5  1  0
  5  6  1  0
  6  7  2  0
  7  8  1  0
  8  9  1  0
  8 10  2  0
 10 11  1  0
 11 12  1  0
  7  2  1  0
 11  6  1  0
  1 13  1  0
  1 14  1  0
  4 15  1  0
  9 16  1  0
  9 17  1  0
  9 18  1  0
 12 19  1  0
 12 20  1  0
 12 21  1  0
M  RAD  2   2   2   5   2
M  END
$$$$
