# Supplementary material for: Data-driven quantum chemical property prediction leveraging 3D conformations with Uni-Mol+
Source: Nat Commun. 2024 Aug 19;15:7104. doi: 10.1038/s41467-024-51321-w (PMC11333583; doi:10.1038/s41467-024-51321-w)
Supplement: Supplementary file 4 — Supplementary Data 1 [file 41467_2024_51321_MOESM4_ESM.zip › Supplementary_Data /conformation_energy_fig3/3563717_5_1.sdf]

     RDKit          3D

 25 27  0  0  0  0  0  0  0  0999 V2000
    5.2135   -0.5245   -0.0752 N   0  0  0  0  0  0  0  0  0  0  0  0
    3.8735   -0.1777   -0.3094 C   0  0  0  0  0  0  0  0  0  0  0  0
    3.5231    0.4407   -1.5361 C   0  0  0  0  0  0  0  0  0  0  0  0
    2.2073    0.7398   -1.8705 C   0  0  0  0  0  0  0  0  0  0  0  0
    1.2422    0.3728   -0.9473 C   0  0  0  0  0  0  0  0  0  0  0  0
    1.5461   -0.2727    0.2578 C   0  0  0  0  0  0  0  0  0  0  0  0
    2.8741   -0.5734    0.5843 C   0  0  0  0  0  0  0  0  0  0  0  0
    0.3643   -0.5166    0.9469 N   0  0  0  0  0  0  0  0  0  0  0  0
   -0.5632   -0.0334    0.1803 C   0  0  0  0  0  0  0  0  0  0  0  0
   -0.1210    0.5298   -0.9995 O   0  0  0  0  0  0  0  0  0  0  0  0
   -2.0165   -0.0105    0.4026 C   0  0  0  0  0  0  0  0  0  0  0  0
   -2.8710    0.5675   -0.5458 C   0  0  0  0  0  0  0  0  0  0  0  0
   -4.2356    0.5666   -0.2910 C   0  0  0  0  0  0  0  0  0  0  0  0
   -4.7065   -0.0041    0.8845 C   0  0  0  0  0  0  0  0  0  0  0  0
   -3.7628   -0.5506    1.7623 C   0  0  0  0  0  0  0  0  0  0  0  0
   -2.4564   -0.5614    1.5429 N   0  0  0  0  0  0  0  0  0  0  0  0
    5.4816   -0.9742    0.8118 H   0  0  0  0  0  0  0  0  0  0  0  0
    5.9286   -0.3292   -0.7903 H   0  0  0  0  0  0  0  0  0  0  0  0
    4.3215    0.6931   -2.2494 H   0  0  0  0  0  0  0  0  0  0  0  0
    1.9472    1.2398   -2.8151 H   0  0  0  0  0  0  0  0  0  0  0  0
    3.1231   -1.1043    1.5150 H   0  0  0  0  0  0  0  0  0  0  0  0
   -2.4704    1.0108   -1.4694 H   0  0  0  0  0  0  0  0  0  0  0  0
   -4.9362    1.0130   -1.0120 H   0  0  0  0  0  0  0  0  0  0  0  0
   -5.7814   -0.0259    1.1171 H   0  0  0  0  0  0  0  0  0  0  0  0
   -4.1304   -1.0010    2.6962 H   0  0  0  0  0  0  0  0  0  0  0  0
  1  2  1  0
  2  3  2  0
  3  4  1  0
  4  5  2  0
  5  6  1  0
  6  7  2  0
  6  8  1  0
  8  9  2  0
  9 10  1  0
  9 11  1  0
 11 12  2  0
 12 13  1  0
 13 14  2  0
 14 15  1  0
 15 16  2  0
  7  2  1  0
 16 11  1  0
 10  5  1  0
  1 17  1  0
  1 18  1  0
  3 19  1  0
  4 20  1  0
  7 21  1  0
 12 22  1  0
 13 23  1  0
 14 24  1  0
 15 25  1  0
M  END
$$$$
