# Supplementary material for: Data-driven quantum chemical property prediction leveraging 3D conformations with Uni-Mol+
Source: Nat Commun. 2024 Aug 19;15:7104. doi: 10.1038/s41467-024-51321-w (PMC11333583; doi:10.1038/s41467-024-51321-w)
Supplement: Supplementary file 4 — Supplementary Data 1 [file 41467_2024_51321_MOESM4_ESM.zip › Supplementary_Data /conformation_energy_fig3/3705750_1_1.sdf]

     RDKit          3D

 25 26  0  0  0  0  0  0  0  0999 V2000
   -2.3003   -0.9660    2.4825 C   0  0  0  0  0  0  0  0  0  0  0  0
   -2.3063   -0.0422    1.3093 C   0  0  0  0  0  0  0  0  0  0  0  0
   -3.1920    0.8779    1.1636 N   0  0  0  0  0  0  0  0  0  0  0  0
   -2.8948    1.5935    0.0024 N   0  0  0  0  0  0  0  0  0  0  0  0
   -1.7956    1.1349   -0.6736 C   0  0  0  0  0  0  0  0  0  0  0  0
   -1.3348    1.5540   -1.7149 O   0  0  0  0  0  0  0  0  0  0  0  0
   -1.2836   -0.0426    0.2010 C   0  0  1  0  0  0  0  0  0  0  0  0
    0.1458    0.1589    0.6297 C   0  0  0  0  0  0  0  0  0  0  0  0
    1.2355   -0.2855   -0.0335 C   0  0  0  0  0  0  0  0  0  0  0  0
    2.6112   -0.0555    0.5368 C   0  0  0  0  0  0  0  0  0  0  0  0
    2.9400    0.5253    1.5567 O   0  0  0  0  0  0  0  0  0  0  0  0
    3.4203   -0.6738   -0.3901 N   0  0  0  0  0  0  0  0  0  0  0  0
    2.7384   -1.2313   -1.4648 N   0  0  0  0  0  0  0  0  0  0  0  0
    1.4651   -1.0177   -1.2785 C   0  0  0  0  0  0  0  0  0  0  0  0
    0.4619   -1.4712   -2.2863 C   0  0  0  0  0  0  0  0  0  0  0  0
   -2.3041   -0.3781    3.4122 H   0  0  0  0  0  0  0  0  0  0  0  0
   -3.1942   -1.6061    2.4498 H   0  0  0  0  0  0  0  0  0  0  0  0
   -1.3980   -1.5943    2.4498 H   0  0  0  0  0  0  0  0  0  0  0  0
   -3.4539    2.3969   -0.3182 H   0  0  0  0  0  0  0  0  0  0  0  0
   -1.2194   -1.0201   -0.2994 H   0  0  0  0  0  0  0  0  0  0  0  0
    0.3172    0.7156    1.5628 H   0  0  0  0  0  0  0  0  0  0  0  0
    4.4449   -0.7191   -0.2948 H   0  0  0  0  0  0  0  0  0  0  0  0
   -0.4227   -1.8711   -1.7689 H   0  0  0  0  0  0  0  0  0  0  0  0
    0.1646   -0.6200   -2.9164 H   0  0  0  0  0  0  0  0  0  0  0  0
    0.9045   -2.2568   -2.9164 H   0  0  0  0  0  0  0  0  0  0  0  0
  1  2  1  0
  2  3  2  0
  3  4  1  0
  4  5  1  0
  5  6  2  0
  5  7  1  0
  7  8  1  0
  8  9  2  0
  9 10  1  0
 10 11  2  0
 10 12  1  0
 12 13  1  0
 13 14  2  0
 14 15  1  0
  7  2  1  0
 14  9  1  0
  1 16  1  0
  1 17  1  0
  1 18  1  0
  4 19  1  0
  7 20  1  6
  8 21  1  0
 12 22  1  0
 15 23  1  0
 15 24  1  0
 15 25  1  0
M  END
$$$$
