# Supplementary material for: Data-driven quantum chemical property prediction leveraging 3D conformations with Uni-Mol+
Source: Nat Commun. 2024 Aug 19;15:7104. doi: 10.1038/s41467-024-51321-w (PMC11333583; doi:10.1038/s41467-024-51321-w)
Supplement: Supplementary file 4 — Supplementary Data 1 [file 41467_2024_51321_MOESM4_ESM.zip › Supplementary_Data /conformation_energy_fig3/3493900_7_init.sdf]

     RDKit          3D

 15 16  0  0  0  0  0  0  0  0999 V2000
    3.6358   -1.1073   -0.4626 Cl  0  0  0  0  0  0  0  0  0  0  0  0
    1.9687   -0.7861   -0.2086 C   0  0  0  0  0  0  0  0  0  0  0  0
    0.9332   -2.0402    0.2757 S   0  0  0  0  0  0  0  0  0  0  0  0
   -0.3813   -0.9237    0.2821 C   0  0  0  0  0  0  0  0  0  0  0  0
    0.0992    0.3342   -0.0945 C   0  0  0  0  0  0  0  0  0  0  0  0
    1.4564    0.4068   -0.3763 N   0  0  0  0  0  0  0  0  0  0  0  0
   -0.8131    1.4082   -0.1572 C   0  0  0  0  0  0  0  0  0  0  0  0
   -0.3933    2.6657   -0.5218 O   0  0  0  0  0  0  0  0  0  0  0  0
   -2.1581    1.2195    0.1483 C   0  0  0  0  0  0  0  0  0  0  0  0
   -2.6119   -0.0431    0.5207 C   0  0  0  0  0  0  0  0  0  0  0  0
   -1.7355   -1.1342    0.5943 C   0  0  0  0  0  0  0  0  0  0  0  0
   -1.0427    3.4120   -0.5623 H   0  0  0  0  0  0  0  0  0  0  0  0
   -2.8599    2.0649    0.0957 H   0  0  0  0  0  0  0  0  0  0  0  0
   -3.6757   -0.1865    0.7610 H   0  0  0  0  0  0  0  0  0  0  0  0
   -2.0982   -2.1300    0.8889 H   0  0  0  0  0  0  0  0  0  0  0  0
  1  2  1  0
  2  3  1  0
  3  4  1  0
  4  5  2  0
  5  6  1  0
  5  7  1  0
  7  8  1  0
  7  9  2  0
  9 10  1  0
 10 11  2  0
  6  2  2  0
 11  4  1  0
  8 12  1  0
  9 13  1  0
 10 14  1  0
 11 15  1  0
M  END
$$$$
