# Supplementary material for: Data-driven quantum chemical property prediction leveraging 3D conformations with Uni-Mol+
Source: Nat Commun. 2024 Aug 19;15:7104. doi: 10.1038/s41467-024-51321-w (PMC11333583; doi:10.1038/s41467-024-51321-w)
Supplement: Supplementary file 4 — Supplementary Data 1 [file 41467_2024_51321_MOESM4_ESM.zip › Supplementary_Data /conformation_energy_fig3/3652483_8_1.sdf]

     RDKit          3D

 30 32  0  0  0  0  0  0  0  0999 V2000
    2.3382   -3.9158    0.1407 O   0  0  0  0  0  0  0  0  0  0  0  0
    2.7234   -2.7604   -0.0046 C   0  0  0  0  0  0  0  0  0  0  0  0
    1.9369   -1.5156    0.0037 C   0  0  0  0  0  0  0  0  0  0  0  0
    2.7031   -0.3321   -0.1366 C   0  0  0  0  0  0  0  0  0  0  0  0
    2.1587    0.9374   -0.1669 C   0  0  0  0  0  0  0  0  0  0  0  0
    2.9785    2.1931   -0.3224 C   0  0  0  0  0  0  0  0  0  0  0  0
    0.7588    0.9839   -0.0867 C   0  0  0  0  0  0  0  0  0  0  0  0
   -0.0574   -0.1743    0.0494 C   0  0  0  0  0  0  0  0  0  0  0  0
    0.5310   -1.4484    0.1384 C   0  0  0  0  0  0  0  0  0  0  0  0
   -0.3432   -2.6623    0.3407 C   0  0  0  0  0  0  0  0  0  0  0  0
   -1.4382    0.2974    0.0486 C   0  0  0  0  0  0  0  0  0  0  0  0
   -2.6970   -0.3212    0.1118 C   0  0  0  0  0  0  0  0  0  0  0  0
   -3.8418    0.4613    0.0797 C   0  0  0  0  0  0  0  0  0  0  0  0
   -3.7625    1.8596   -0.0039 C   0  0  0  0  0  0  0  0  0  0  0  0
   -2.5314    2.5036   -0.0722 C   0  0  0  0  0  0  0  0  0  0  0  0
   -1.3870    1.7121   -0.0505 C   0  0  0  0  0  0  0  0  0  0  0  0
   -0.0544    2.0929   -0.1219 N   0  0  0  0  0  0  0  0  0  0  0  0
    3.8050   -2.6372   -0.1629 H   0  0  0  0  0  0  0  0  0  0  0  0
    3.7951   -0.4297   -0.2266 H   0  0  0  0  0  0  0  0  0  0  0  0
    3.2364    2.5880    0.6714 H   0  0  0  0  0  0  0  0  0  0  0  0
    3.9007    1.9627   -0.8759 H   0  0  0  0  0  0  0  0  0  0  0  0
    2.3966    2.9447   -0.8759 H   0  0  0  0  0  0  0  0  0  0  0  0
   -0.4743   -2.8444    1.4176 H   0  0  0  0  0  0  0  0  0  0  0  0
   -1.3250   -2.4887   -0.1240 H   0  0  0  0  0  0  0  0  0  0  0  0
    0.1327   -3.5384   -0.1240 H   0  0  0  0  0  0  0  0  0  0  0  0
   -2.7746   -1.4160    0.1860 H   0  0  0  0  0  0  0  0  0  0  0  0
   -4.8288   -0.0227    0.1205 H   0  0  0  0  0  0  0  0  0  0  0  0
   -4.6872    2.4552   -0.0155 H   0  0  0  0  0  0  0  0  0  0  0  0
   -2.4649    3.5995   -0.1409 H   0  0  0  0  0  0  0  0  0  0  0  0
    0.2778    3.0653   -0.1913 H   0  0  0  0  0  0  0  0  0  0  0  0
  1  2  2  0
  2  3  1  0
  3  4  2  0
  4  5  1  0
  5  6  1  0
  5  7  2  0
  7  8  1  0
  8  9  2  0
  9 10  1  0
  8 11  1  0
 11 12  2  0
 12 13  1  0
 13 14  2  0
 14 15  1  0
 15 16  2  0
 16 17  1  0
  9  3  1  0
 16 11  1  0
 17  7  1  0
  2 18  1  0
  4 19  1  0
  6 20  1  0
  6 21  1  0
  6 22  1  0
 10 23  1  0
 10 24  1  0
 10 25  1  0
 12 26  1  0
 13 27  1  0
 14 28  1  0
 15 29  1  0
 17 30  1  0
M  END
$$$$
