# Supplementary material for: Data-driven quantum chemical property prediction leveraging 3D conformations with Uni-Mol+
Source: Nat Commun. 2024 Aug 19;15:7104. doi: 10.1038/s41467-024-51321-w (PMC11333583; doi:10.1038/s41467-024-51321-w)
Supplement: Supplementary file 4 — Supplementary Data 1 [file 41467_2024_51321_MOESM4_ESM.zip › Supplementary_Data /conformation_energy_fig3/3445006_2_init.sdf]

     RDKit          3D

 17 18  0  0  0  0  0  0  0  0999 V2000
    3.2368    1.0589    0.1271 O   0  0  0  0  0  0  0  0  0  0  0  0
    2.6401   -0.0010    0.1076 C   0  0  0  0  0  0  0  0  0  0  0  0
    3.2974   -1.1728    0.1398 O   0  0  0  0  0  0  0  0  0  0  0  0
    1.1760   -0.1655    0.0487 C   0  0  0  0  0  0  0  0  0  0  0  0
    0.3692    0.9795    0.0106 C   0  0  0  0  0  0  0  0  0  0  0  0
   -1.0128    0.7769   -0.0448 C   0  0  0  0  0  0  0  0  0  0  0  0
   -2.0603    1.6634   -0.0916 N   0  0  0  0  0  0  0  0  0  0  0  0
   -3.1408    0.9118   -0.1322 C   0  0  0  0  0  0  0  0  0  0  0  0
   -2.8369   -0.4218   -0.1137 N   0  0  0  0  0  0  0  0  0  0  0  0
   -1.4783   -0.5319   -0.0578 C   0  0  0  0  0  0  0  0  0  0  0  0
   -0.7648   -1.6711   -0.0235 N   0  0  0  0  0  0  0  0  0  0  0  0
    0.5744   -1.4263    0.0299 C   0  0  0  0  0  0  0  0  0  0  0  0
    2.7334    1.9109    0.1027 H   0  0  0  0  0  0  0  0  0  0  0  0
    0.8029    1.9903    0.0236 H   0  0  0  0  0  0  0  0  0  0  0  0
   -4.1657    1.3091   -0.1758 H   0  0  0  0  0  0  0  0  0  0  0  0
   -3.5106   -1.2005   -0.1376 H   0  0  0  0  0  0  0  0  0  0  0  0
    1.2421   -2.2999    0.0611 H   0  0  0  0  0  0  0  0  0  0  0  0
  1  2  1  0
  2  3  2  0
  2  4  1  0
  4  5  2  0
  5  6  1  0
  6  7  1  0
  7  8  2  0
  8  9  1  0
  9 10  1  0
 10 11  1  0
 11 12  2  0
 12  4  1  0
 10  6  2  0
  1 13  1  0
  5 14  1  0
  8 15  1  0
  9 16  1  0
 12 17  1  0
M  END
$$$$
