# Supplementary material for: Data-driven quantum chemical property prediction leveraging 3D conformations with Uni-Mol+
Source: Nat Commun. 2024 Aug 19;15:7104. doi: 10.1038/s41467-024-51321-w (PMC11333583; doi:10.1038/s41467-024-51321-w)
Supplement: Supplementary file 4 — Supplementary Data 1 [file 41467_2024_51321_MOESM4_ESM.zip › Supplementary_Data /conformation_energy_fig3/3493900_6_init.sdf]

     RDKit          3D

 15 16  0  0  0  0  0  0  0  0999 V2000
    3.6377   -1.1203   -0.4601 Cl  0  0  0  0  0  0  0  0  0  0  0  0
    1.9718   -0.7912   -0.2081 C   0  0  0  0  0  0  0  0  0  0  0  0
    0.9315   -2.0382    0.2755 S   0  0  0  0  0  0  0  0  0  0  0  0
   -0.3779   -0.9136    0.2791 C   0  0  0  0  0  0  0  0  0  0  0  0
    0.1011    0.3477   -0.0979 C   0  0  0  0  0  0  0  0  0  0  0  0
    1.4628    0.3998   -0.3760 N   0  0  0  0  0  0  0  0  0  0  0  0
   -0.8215    1.4201   -0.1582 C   0  0  0  0  0  0  0  0  0  0  0  0
   -0.3930    2.6742   -0.5238 O   0  0  0  0  0  0  0  0  0  0  0  0
   -2.1693    1.2114    0.1523 C   0  0  0  0  0  0  0  0  0  0  0  0
   -2.6137   -0.0545    0.5236 C   0  0  0  0  0  0  0  0  0  0  0  0
   -1.7296   -1.1354    0.5934 C   0  0  0  0  0  0  0  0  0  0  0  0
   -1.0373    3.4246   -0.5662 H   0  0  0  0  0  0  0  0  0  0  0  0
   -2.8798    2.0497    0.1030 H   0  0  0  0  0  0  0  0  0  0  0  0
   -3.6759   -0.2067    0.7656 H   0  0  0  0  0  0  0  0  0  0  0  0
   -2.0832   -2.1347    0.8871 H   0  0  0  0  0  0  0  0  0  0  0  0
  1  2  1  0
  2  3  1  0
  3  4  1  0
  4  5  2  0
  5  6  1  0
  5  7  1  0
  7  8  1  0
  7  9  2  0
  9 10  1  0
 10 11  2  0
  6  2  2  0
 11  4  1  0
  8 12  1  0
  9 13  1  0
 10 14  1  0
 11 15  1  0
M  END
$$$$
