# Supplementary material for: Data-driven quantum chemical property prediction leveraging 3D conformations with Uni-Mol+
Source: Nat Commun. 2024 Aug 19;15:7104. doi: 10.1038/s41467-024-51321-w (PMC11333583; doi:10.1038/s41467-024-51321-w)
Supplement: Supplementary file 4 — Supplementary Data 1 [file 41467_2024_51321_MOESM4_ESM.zip › Supplementary_Data /conformation_energy_fig3/3693012_7_1.sdf]

     RDKit          3D

 33 35  0  0  0  0  0  0  0  0999 V2000
   -2.1318   -2.5376   -2.4886 C   0  0  0  0  0  0  0  0  0  0  0  0
   -1.5129   -1.5909   -1.6442 O   0  0  0  0  0  0  0  0  0  0  0  0
   -2.2975   -0.9008   -0.7419 C   0  0  0  0  0  0  0  0  0  0  0  0
   -3.6903   -0.9954   -0.7328 C   0  0  0  0  0  0  0  0  0  0  0  0
   -4.4355   -0.2568    0.1832 C   0  0  0  0  0  0  0  0  0  0  0  0
   -3.7796    0.5310    1.1205 C   0  0  0  0  0  0  0  0  0  0  0  0
   -2.3991    0.6910    1.0433 C   0  0  0  0  0  0  0  0  0  0  0  0
   -1.6048   -0.0410    0.1449 C   0  0  0  0  0  0  0  0  0  0  0  0
   -0.1404    0.1180    0.1570 C   0  0  0  0  0  0  0  0  0  0  0  0
    0.7266    0.2657   -0.8928 C   0  0  0  0  0  0  0  0  0  0  0  0
    0.5096    0.2118   -2.2471 N   0  0  0  0  0  0  0  0  0  0  0  0
    2.1113    0.4785   -0.4057 C   0  0  0  0  0  3  0  0  0  0  0  0
    2.0734    0.4502    0.9965 C   0  0  0  0  0  0  0  0  0  0  0  0
    0.6485    0.2364    1.4073 C   0  0  0  0  0  0  0  0  0  0  0  0
    0.1598    0.2352    2.5994 N   0  0  0  0  0  2  0  0  0  0  0  0
    3.2188    0.6619    1.7475 C   0  0  0  0  0  0  0  0  0  0  0  0
    4.4402    0.8380    1.0666 C   0  0  0  0  0  0  0  0  0  0  0  0
    4.4849    0.8505   -0.3235 C   0  0  0  0  0  0  0  0  0  0  0  0
    3.3159    0.6285   -1.0757 C   0  0  0  0  0  0  0  0  0  0  0  0
   -2.6320   -3.3029   -1.8770 H   0  0  0  0  0  0  0  0  0  0  0  0
   -2.8746   -2.0325   -3.1235 H   0  0  0  0  0  0  0  0  0  0  0  0
   -1.3710   -3.0153   -3.1235 H   0  0  0  0  0  0  0  0  0  0  0  0
   -4.2003   -1.6547   -1.4506 H   0  0  0  0  0  0  0  0  0  0  0  0
   -5.5346   -0.2971    0.1646 H   0  0  0  0  0  0  0  0  0  0  0  0
   -4.3490    1.0266    1.9206 H   0  0  0  0  0  0  0  0  0  0  0  0
   -1.9120    1.4174    1.7104 H   0  0  0  0  0  0  0  0  0  0  0  0
    1.2942    0.3486   -2.9002 H   0  0  0  0  0  0  0  0  0  0  0  0
   -0.4378    0.0346   -2.6101 H   0  0  0  0  0  0  0  0  0  0  0  0
   -0.8473    0.0740    2.7429 H   0  0  0  0  0  0  0  0  0  0  0  0
    3.1758    0.6919    2.8462 H   0  0  0  0  0  0  0  0  0  0  0  0
    5.3691    0.9670    1.6415 H   0  0  0  0  0  0  0  0  0  0  0  0
    5.4395    1.0350   -0.8381 H   0  0  0  0  0  0  0  0  0  0  0  0
    3.3573    0.5751   -2.1736 H   0  0  0  0  0  0  0  0  0  0  0  0
  1  2  1  0
  2  3  1  0
  3  4  2  0
  4  5  1  0
  5  6  2  0
  6  7  1  0
  7  8  2  0
  8  9  1  0
  9 10  2  0
 10 11  1  0
 10 12  1  0
 12 13  1  0
 13 14  2  0
 14 15  1  0
 13 16  1  0
 16 17  2  0
 17 18  1  0
 18 19  2  0
  8  3  1  0
 14  9  1  0
 19 12  1  0
  1 20  1  0
  1 21  1  0
  1 22  1  0
  4 23  1  0
  5 24  1  0
  6 25  1  0
  7 26  1  0
 11 27  1  0
 11 28  1  0
 15 29  1  0
 16 30  1  0
 17 31  1  0
 18 32  1  0
 19 33  1  0
M  RAD  2  12   2  15   2
M  END
$$$$
