# Supplementary material for: Data-driven quantum chemical property prediction leveraging 3D conformations with Uni-Mol+
Source: Nat Commun. 2024 Aug 19;15:7104. doi: 10.1038/s41467-024-51321-w (PMC11333583; doi:10.1038/s41467-024-51321-w)
Supplement: Supplementary file 4 — Supplementary Data 1 [file 41467_2024_51321_MOESM4_ESM.zip › Supplementary_Data /conformation_energy_fig3/3718420_3_1.sdf]

     RDKit          3D

 19 20  0  0  0  0  0  0  0  0999 V2000
    4.5680    0.1997   -0.0461 C   0  0  0  0  0  0  0  0  0  0  0  0
    3.0721    0.1280   -0.0415 C   0  0  0  0  0  0  0  0  0  0  0  0
    2.3675   -0.4548   -0.9582 N   0  0  0  0  0  0  0  0  0  0  0  0
    1.0152   -0.3635   -0.6928 C   0  0  0  0  0  0  0  0  0  0  0  0
    0.6740    0.3307    0.4973 C   0  0  0  0  0  0  0  0  0  0  0  0
    2.1409    0.8749    1.2860 S   0  0  0  0  0  0  0  0  0  0  0  0
   -0.6515    0.4999    0.8908 C   0  0  0  0  0  0  0  0  0  0  0  0
   -1.6234   -0.0442    0.0611 C   0  0  0  0  0  0  0  0  0  0  0  0
   -1.3251   -0.7366   -1.1224 C   0  0  0  0  0  0  0  0  0  0  0  0
   -0.0018   -0.8970   -1.5010 C   0  0  0  0  0  0  0  0  0  0  0  0
   -3.0362    0.1161    0.4470 N   0  0  0  0  0  4  0  0  0  0  0  0
   -3.2756    0.7253    1.4865 O   0  0  0  0  0  1  0  0  0  0  0  0
   -3.8877   -0.3691   -0.2942 O   0  0  0  0  0  0  0  0  0  0  0  0
    4.9375    0.2174    0.9899 H   0  0  0  0  0  0  0  0  0  0  0  0
    4.9756   -0.6799   -0.5658 H   0  0  0  0  0  0  0  0  0  0  0  0
    4.8897    1.1143   -0.5658 H   0  0  0  0  0  0  0  0  0  0  0  0
   -0.9154    1.0380    1.8132 H   0  0  0  0  0  0  0  0  0  0  0  0
   -2.1341   -1.1481   -1.7438 H   0  0  0  0  0  0  0  0  0  0  0  0
    0.2497   -1.4370   -2.4257 H   0  0  0  0  0  0  0  0  0  0  0  0
  1  2  1  0
  2  3  2  0
  3  4  1  0
  4  5  2  0
  5  6  1  0
  5  7  1  0
  7  8  2  0
  8  9  1  0
  9 10  2  0
  8 11  1  0
 11 12  1  0
 11 13  2  0
  6  2  1  0
 10  4  1  0
  1 14  1  0
  1 15  1  0
  1 16  1  0
  7 17  1  0
  9 18  1  0
 10 19  1  0
M  CHG  2  11   1  12  -1
M  END
$$$$
