# Supplementary material for: Data-driven quantum chemical property prediction leveraging 3D conformations with Uni-Mol+
Source: Nat Commun. 2024 Aug 19;15:7104. doi: 10.1038/s41467-024-51321-w (PMC11333583; doi:10.1038/s41467-024-51321-w)
Supplement: Supplementary file 4 — Supplementary Data 1 [file 41467_2024_51321_MOESM4_ESM.zip › Supplementary_Data /conformation_energy_fig3/3532925_7_init.sdf]

     RDKit          3D

 20 22  0  0  0  0  0  0  0  0999 V2000
   -0.9002    2.9450    0.3676 O   0  0  0  0  0  1  0  0  0  0  0  0
   -0.3476    1.8046    0.2158 N   0  0  0  0  0  4  0  0  0  0  0  0
    1.0154    1.7242    0.1440 C   0  0  0  0  0  0  0  0  0  0  0  0
    1.7019    0.5201   -0.0210 C   0  0  0  0  0  0  0  0  0  0  0  0
    3.1090    0.2544   -0.1154 C   0  0  0  0  0  0  0  0  0  0  0  0
    3.3889   -1.0811   -0.2762 C   0  0  0  0  0  0  0  0  0  0  0  0
    1.9741   -2.0280   -0.3157 S   0  0  0  0  0  0  0  0  0  0  0  0
    0.9443   -0.6509   -0.1157 C   0  0  0  0  0  0  0  0  0  0  0  0
   -0.4658   -0.6080   -0.0458 C   0  0  0  0  0  0  0  0  0  0  0  0
   -1.1075    0.6296    0.1208 C   0  0  0  0  0  0  0  0  0  0  0  0
   -2.5134    0.6189    0.1846 C   0  0  0  0  0  0  0  0  0  0  0  0
   -3.2040   -0.5860    0.0831 C   0  0  0  0  0  0  0  0  0  0  0  0
   -2.4723   -1.7514   -0.0797 C   0  0  0  0  0  0  0  0  0  0  0  0
   -1.1228   -1.7914   -0.1464 N   0  0  0  0  0  0  0  0  0  0  0  0
    1.5992    2.6534    0.2199 H   0  0  0  0  0  0  0  0  0  0  0  0
    3.8810    1.0363   -0.0645 H   0  0  0  0  0  0  0  0  0  0  0  0
    4.4059   -1.4901   -0.3684 H   0  0  0  0  0  0  0  0  0  0  0  0
   -3.0660    1.5611    0.3144 H   0  0  0  0  0  0  0  0  0  0  0  0
   -4.3026   -0.6120    0.1310 H   0  0  0  0  0  0  0  0  0  0  0  0
   -3.0224   -2.7006   -0.1593 H   0  0  0  0  0  0  0  0  0  0  0  0
  1  2  1  0
  2  3  2  0
  3  4  1  0
  4  5  1  0
  5  6  2  0
  6  7  1  0
  7  8  1  0
  8  9  1  0
  9 10  2  0
 10 11  1  0
 11 12  2  0
 12 13  1  0
 13 14  2  0
 10  2  1  0
  8  4  2  0
 14  9  1  0
  3 15  1  0
  5 16  1  0
  6 17  1  0
 11 18  1  0
 12 19  1  0
 13 20  1  0
M  CHG  2   1  -1   2   1
M  END
$$$$
