# Supplementary material for: Data-driven quantum chemical property prediction leveraging 3D conformations with Uni-Mol+
Source: Nat Commun. 2024 Aug 19;15:7104. doi: 10.1038/s41467-024-51321-w (PMC11333583; doi:10.1038/s41467-024-51321-w)
Supplement: Supplementary file 4 — Supplementary Data 1 [file 41467_2024_51321_MOESM4_ESM.zip › Supplementary_Data /conformation_energy_fig3/3448588_8_1.sdf]

     RDKit          3D

 19 19  0  0  0  0  0  0  0  0999 V2000
    3.6162    1.8975    0.1977 N   0  0  0  0  0  0  0  0  0  0  0  0
    2.9063    1.3698   -0.5585 C   0  0  0  0  0  0  0  0  0  0  0  0
    1.9086    0.6307   -1.7350 S   0  0  0  0  0  0  0  0  0  0  0  0
    0.5767   -0.0302   -0.7165 C   0  0  0  0  0  0  0  0  0  0  0  0
    0.6489   -1.3378   -0.2324 C   0  0  0  0  0  0  0  0  0  0  0  0
   -0.4181   -1.8646    0.4802 C   0  0  0  0  0  0  0  0  0  0  0  0
   -1.5573   -1.0893    0.7513 C   0  0  0  0  0  0  0  0  0  0  0  0
   -1.6294    0.2442    0.2787 C   0  0  0  0  0  0  0  0  0  0  0  0
   -0.5586    0.7476   -0.4526 C   0  0  0  0  0  0  0  0  0  0  0  0
   -2.8582    1.0778    0.5401 C   0  0  0  0  0  0  0  0  0  0  0  0
   -2.6297   -1.6414    1.4411 N   0  0  0  0  0  0  0  0  0  0  0  0
    1.5466   -1.9466   -0.4150 H   0  0  0  0  0  0  0  0  0  0  0  0
   -0.3713   -2.9037    0.8379 H   0  0  0  0  0  0  0  0  0  0  0  0
   -0.6040    1.7791   -0.8320 H   0  0  0  0  0  0  0  0  0  0  0  0
   -3.0082    1.1796    1.6251 H   0  0  0  0  0  0  0  0  0  0  0  0
   -2.7272    2.0743    0.0930 H   0  0  0  0  0  0  0  0  0  0  0  0
   -3.7357    0.5878    0.0930 H   0  0  0  0  0  0  0  0  0  0  0  0
   -3.4639   -1.0705    1.6385 H   0  0  0  0  0  0  0  0  0  0  0  0
   -2.5903   -2.6216    1.7551 H   0  0  0  0  0  0  0  0  0  0  0  0
  1  2  3  0
  2  3  1  0
  3  4  1  0
  4  5  2  0
  5  6  1  0
  6  7  2  0
  7  8  1  0
  8  9  2  0
  8 10  1  0
  7 11  1  0
  9  4  1  0
  5 12  1  0
  6 13  1  0
  9 14  1  0
 10 15  1  0
 10 16  1  0
 10 17  1  0
 11 18  1  0
 11 19  1  0
M  END
$$$$
