# Supplementary material for: Data-driven quantum chemical property prediction leveraging 3D conformations with Uni-Mol+
Source: Nat Commun. 2024 Aug 19;15:7104. doi: 10.1038/s41467-024-51321-w (PMC11333583; doi:10.1038/s41467-024-51321-w)
Supplement: Supplementary file 4 — Supplementary Data 1 [file 41467_2024_51321_MOESM4_ESM.zip › Supplementary_Data /conformation_energy_fig3/3563717_7_1.sdf]

     RDKit          3D

 25 27  0  0  0  0  0  0  0  0999 V2000
    5.2104   -0.4919   -0.0639 N   0  0  0  0  0  0  0  0  0  0  0  0
    3.8679   -0.1592   -0.3083 C   0  0  0  0  0  0  0  0  0  0  0  0
    3.5124    0.4069   -1.5598 C   0  0  0  0  0  0  0  0  0  0  0  0
    2.1942    0.6830   -1.9073 C   0  0  0  0  0  0  0  0  0  0  0  0
    1.2319    0.3448   -0.9659 C   0  0  0  0  0  0  0  0  0  0  0  0
    1.5416   -0.2493    0.2627 C   0  0  0  0  0  0  0  0  0  0  0  0
    2.8712   -0.5267    0.6014 C   0  0  0  0  0  0  0  0  0  0  0  0
    0.3626   -0.4740    0.9634 N   0  0  0  0  0  0  0  0  0  0  0  0
   -0.5714   -0.0300    0.1801 C   0  0  0  0  0  0  0  0  0  0  0  0
   -0.1313    0.4893   -1.0243 O   0  0  0  0  0  0  0  0  0  0  0  0
   -2.0236   -0.0070    0.4022 C   0  0  0  0  0  0  0  0  0  0  0  0
   -2.8880    0.5012   -0.5774 C   0  0  0  0  0  0  0  0  0  0  0  0
   -4.2555    0.5015   -0.3211 C   0  0  0  0  0  0  0  0  0  0  0  0
   -4.7123   -0.0010    0.8955 C   0  0  0  0  0  0  0  0  0  0  0  0
   -3.7655   -0.4837    1.8036 C   0  0  0  0  0  0  0  0  0  0  0  0
   -2.4538   -0.4933    1.5770 N   0  0  0  0  0  0  0  0  0  0  0  0
    5.4826   -0.9035    0.8401 H   0  0  0  0  0  0  0  0  0  0  0  0
    5.9227   -0.3242   -0.7888 H   0  0  0  0  0  0  0  0  0  0  0  0
    4.3093    0.6362   -2.2826 H   0  0  0  0  0  0  0  0  0  0  0  0
    1.9299    1.1422   -2.8712 H   0  0  0  0  0  0  0  0  0  0  0  0
    3.1239   -1.0181    1.5525 H   0  0  0  0  0  0  0  0  0  0  0  0
   -2.4939    0.8910   -1.5275 H   0  0  0  0  0  0  0  0  0  0  0  0
   -4.9641    0.8920   -1.0664 H   0  0  0  0  0  0  0  0  0  0  0  0
   -5.7860   -0.0174    1.1342 H   0  0  0  0  0  0  0  0  0  0  0  0
   -4.1265   -0.8799    2.7642 H   0  0  0  0  0  0  0  0  0  0  0  0
  1  2  1  0
  2  3  2  0
  3  4  1  0
  4  5  2  0
  5  6  1  0
  6  7  2  0
  6  8  1  0
  8  9  2  0
  9 10  1  0
  9 11  1  0
 11 12  2  0
 12 13  1  0
 13 14  2  0
 14 15  1  0
 15 16  2  0
  7  2  1  0
 16 11  1  0
 10  5  1  0
  1 17  1  0
  1 18  1  0
  3 19  1  0
  4 20  1  0
  7 21  1  0
 12 22  1  0
 13 23  1  0
 14 24  1  0
 15 25  1  0
M  END
$$$$
