# Supplementary material for: Data-driven quantum chemical property prediction leveraging 3D conformations with Uni-Mol+
Source: Nat Commun. 2024 Aug 19;15:7104. doi: 10.1038/s41467-024-51321-w (PMC11333583; doi:10.1038/s41467-024-51321-w)
Supplement: Supplementary file 4 — Supplementary Data 1 [file 41467_2024_51321_MOESM4_ESM.zip › Supplementary_Data /conformation_energy_fig3/3675712_6_1.sdf]

     RDKit          3D

 21 22  0  0  0  0  0  0  0  0999 V2000
   -2.2248    1.8026    0.3997 N   0  0  0  0  0  0  0  0  0  0  0  0
   -1.5683    0.6051    0.3686 C   0  0  0  0  0  3  0  0  0  0  0  0
   -2.2164   -0.4540    0.8752 N   0  0  0  0  0  0  0  0  0  0  0  0
   -1.5409   -1.6139    0.9845 C   0  0  0  0  0  0  0  0  0  0  0  0
   -0.2849   -1.8845    0.6400 N   0  0  0  0  0  2  0  0  0  0  0  0
    0.3298   -0.8105    0.1123 C   0  0  0  0  0  0  0  0  0  0  0  0
   -0.2317    0.4683   -0.0752 C   0  0  0  0  0  0  0  0  0  0  0  0
    0.8058    1.2422   -0.6820 C   0  0  0  0  0  0  0  0  0  0  0  0
    0.7829    2.6706   -1.1419 C   0  0  0  0  0  0  0  0  0  0  0  0
    1.8982    0.5085   -0.8213 N   0  0  0  0  0  0  0  0  0  0  0  0
    1.6077   -0.7388   -0.3375 N   0  0  0  0  0  0  0  0  0  0  0  0
    2.6071   -1.7848   -0.3474 C   0  0  0  0  0  0  0  0  0  0  0  0
   -2.3792    2.0842    1.3783 H   0  0  0  0  0  0  0  0  0  0  0  0
   -1.6577    2.5175   -0.0779 H   0  0  0  0  0  0  0  0  0  0  0  0
   -2.1053   -2.4526    1.4181 H   0  0  0  0  0  0  0  0  0  0  0  0
    0.7722    3.3373   -0.2671 H   0  0  0  0  0  0  0  0  0  0  0  0
    1.6779    2.8750   -1.7479 H   0  0  0  0  0  0  0  0  0  0  0  0
   -0.1182    2.8463   -1.7479 H   0  0  0  0  0  0  0  0  0  0  0  0
    2.8653   -2.0551    0.6871 H   0  0  0  0  0  0  0  0  0  0  0  0
    2.2085   -2.6678   -0.8685 H   0  0  0  0  0  0  0  0  0  0  0  0
    3.5073   -1.4270   -0.8685 H   0  0  0  0  0  0  0  0  0  0  0  0
  1  2  1  0
  2  3  1  0
  3  4  2  0
  4  5  1  0
  5  6  1  0
  6  7  2  0
  7  8  1  0
  8  9  1  0
  8 10  2  0
 10 11  1  0
 11 12  1  0
  7  2  1  0
 11  6  1  0
  1 13  1  0
  1 14  1  0
  4 15  1  0
  9 16  1  0
  9 17  1  0
  9 18  1  0
 12 19  1  0
 12 20  1  0
 12 21  1  0
M  RAD  2   2   2   5   2
M  END
$$$$
