# Supplementary material for: Data-driven quantum chemical property prediction leveraging 3D conformations with Uni-Mol+
Source: Nat Commun. 2024 Aug 19;15:7104. doi: 10.1038/s41467-024-51321-w (PMC11333583; doi:10.1038/s41467-024-51321-w)
Supplement: Supplementary file 4 — Supplementary Data 1 [file 41467_2024_51321_MOESM4_ESM.zip › Supplementary_Data /conformation_energy_fig3/3408922_3_1.sdf]

     RDKit          3D

 20 19  0  0  0  0  0  0  0  0999 V2000
    3.0492   -1.5766    0.7189 C   0  0  0  0  0  0  0  0  0  0  0  0
    2.2062   -0.5056   -0.4904 S   0  0  0  0  0  0  0  0  0  0  0  0
    0.6838   -0.1819    0.3482 C   0  0  0  0  0  0  0  0  0  0  0  0
    0.4872   -0.6543    1.5205 N   0  0  0  0  0  0  0  0  0  0  0  0
   -0.7900   -0.2790    2.0152 O   0  0  0  0  0  0  0  0  0  0  0  0
   -0.2175    0.7938   -0.3944 C   0  0  0  0  0  0  0  0  0  0  0  0
    0.1752    1.9476   -0.5502 O   0  0  0  0  0  0  0  0  0  0  0  0
   -1.3978    0.3224   -0.8761 N   0  0  0  0  0  0  0  0  0  0  0  0
   -2.3003    1.2452   -1.5536 C   0  0  0  0  0  0  0  0  0  0  0  0
   -1.8858   -1.0333   -0.7066 C   0  0  0  0  0  0  0  0  0  0  0  0
    2.7931   -1.2513    1.7380 H   0  0  0  0  0  0  0  0  0  0  0  0
    2.7259   -2.6181    0.5744 H   0  0  0  0  0  0  0  0  0  0  0  0
    4.1374   -1.5071    0.5744 H   0  0  0  0  0  0  0  0  0  0  0  0
   -1.0790   -0.5749    2.9146 H   0  0  0  0  0  0  0  0  0  0  0  0
   -2.8643    1.8218   -0.8057 H   0  0  0  0  0  0  0  0  0  0  0  0
   -1.7167    1.9330   -2.1831 H   0  0  0  0  0  0  0  0  0  0  0  0
   -3.0009    0.6770   -2.1831 H   0  0  0  0  0  0  0  0  0  0  0  0
   -1.9681   -1.2620    0.3662 H   0  0  0  0  0  0  0  0  0  0  0  0
   -2.8747   -1.1288   -1.1788 H   0  0  0  0  0  0  0  0  0  0  0  0
   -1.1845   -1.7371   -1.1788 H   0  0  0  0  0  0  0  0  0  0  0  0
  1  2  1  0
  2  3  1  0
  3  4  2  0
  4  5  1  0
  3  6  1  0
  6  7  2  0
  6  8  1  0
  8  9  1  0
  8 10  1  0
  1 11  1  0
  1 12  1  0
  1 13  1  0
  5 14  1  0
  9 15  1  0
  9 16  1  0
  9 17  1  0
 10 18  1  0
 10 19  1  0
 10 20  1  0
M  END
$$$$
