# Supplementary material for: Data-driven quantum chemical property prediction leveraging 3D conformations with Uni-Mol+
Source: Nat Commun. 2024 Aug 19;15:7104. doi: 10.1038/s41467-024-51321-w (PMC11333583; doi:10.1038/s41467-024-51321-w)
Supplement: Supplementary file 4 — Supplementary Data 1 [file 41467_2024_51321_MOESM4_ESM.zip › Supplementary_Data /conformation_energy_fig3/3528627_8_1.sdf]

     RDKit          3D

 18 19  0  0  0  0  0  0  0  0999 V2000
    4.0022    1.3779   -2.0137 C   0  0  0  0  0  0  0  0  0  0  0  0
    3.6927   -0.2808   -1.3068 S   0  0  0  0  0  0  0  0  0  0  0  0
    2.0425   -0.0741   -0.7517 C   0  0  0  0  0  0  0  0  0  0  0  0
    1.3350    1.0779   -0.8914 N   0  0  0  0  0  0  0  0  0  0  0  0
    0.1697    0.7843   -0.3431 C   0  0  0  0  0  0  0  0  0  0  0  0
   -0.9303    1.5385   -0.1920 N   0  0  0  0  0  0  0  0  0  0  0  0
   -1.9595    0.9788    0.3988 C   0  0  0  0  0  0  0  0  0  0  0  0
   -1.9756   -0.3662    0.8826 C   0  0  0  0  0  0  0  0  0  0  0  0
   -0.8366   -1.1351    0.7218 C   0  0  0  0  0  3  0  0  0  0  0  0
    0.2107   -0.5534    0.1163 N   0  0  0  0  0  0  0  0  0  0  0  0
    1.4204   -1.1010   -0.1500 N   0  0  0  0  0  2  0  0  0  0  0  0
   -3.1365   -0.9063    1.5166 C   0  0  0  0  0  0  0  0  0  0  0  0
   -4.0935   -1.3300    2.0317 N   0  0  0  0  0  0  0  0  0  0  0  0
    4.1378    2.1043   -1.1989 H   0  0  0  0  0  0  0  0  0  0  0  0
    4.9104    1.3487   -2.6337 H   0  0  0  0  0  0  0  0  0  0  0  0
    3.1446    1.6782   -2.6337 H   0  0  0  0  0  0  0  0  0  0  0  0
   -2.8688    1.5836    0.5302 H   0  0  0  0  0  0  0  0  0  0  0  0
   -0.5071   -1.4533    1.7219 H   0  0  0  0  0  0  0  0  0  0  0  0
  1  2  1  0
  2  3  1  0
  3  4  2  0
  4  5  1  0
  5  6  2  0
  6  7  1  0
  7  8  2  0
  8  9  1  0
  9 10  1  0
 10 11  1  0
  8 12  1  0
 12 13  3  0
 11  3  1  0
 10  5  1  0
  1 14  1  0
  1 15  1  0
  1 16  1  0
  7 17  1  0
  9 18  1  0
M  RAD  2   9   2  11   2
M  END
$$$$
