# Supplementary material for: Data-driven quantum chemical property prediction leveraging 3D conformations with Uni-Mol+
Source: Nat Commun. 2024 Aug 19;15:7104. doi: 10.1038/s41467-024-51321-w (PMC11333583; doi:10.1038/s41467-024-51321-w)
Supplement: Supplementary file 4 — Supplementary Data 1 [file 41467_2024_51321_MOESM4_ESM.zip › Supplementary_Data /conformation_energy_fig3/3548785_4_init.sdf]

     RDKit          3D

 27 27  0  0  0  0  0  0  0  0999 V2000
   -0.6709    1.7488   -0.1045 O   0  0  0  0  0  0  0  0  0  0  0  0
   -0.3563    0.5696   -0.0078 C   0  0  0  0  0  0  0  0  0  0  0  0
    1.0803    0.2073    0.1202 C   0  0  0  0  0  0  0  0  0  0  0  0
    2.0315    1.0668   -0.4295 C   0  0  0  0  0  0  0  0  0  0  0  0
    3.3645    0.7250   -0.3043 C   0  0  0  0  0  0  0  0  0  0  0  0
    3.7947   -0.3897    0.3255 N   0  0  0  0  0  0  0  0  0  0  0  0
    2.8537   -1.1909    0.8688 C   0  0  0  0  0  0  0  0  0  0  0  0
    1.4950   -0.9405    0.7964 C   0  0  0  0  0  0  0  0  0  0  0  0
   -1.2453   -0.4863   -0.0437 N   0  0  0  0  0  0  0  0  0  0  0  0
   -2.6960   -0.3425   -0.2521 C   0  0  0  0  0  0  0  0  0  0  0  0
   -3.3327    0.5338    0.8392 C   0  0  0  0  0  0  0  0  0  0  0  0
   -2.9914    0.2434   -1.6412 C   0  0  0  0  0  0  0  0  0  0  0  0
   -3.3272   -1.7448   -0.1670 C   0  0  0  0  0  0  0  0  0  0  0  0
    1.7295    1.9892   -0.9471 H   0  0  0  0  0  0  0  0  0  0  0  0
    4.1167    1.3978   -0.7418 H   0  0  0  0  0  0  0  0  0  0  0  0
    3.1865   -2.0950    1.3996 H   0  0  0  0  0  0  0  0  0  0  0  0
    0.7660   -1.6236    1.2568 H   0  0  0  0  0  0  0  0  0  0  0  0
   -0.8692   -1.4367    0.0837 H   0  0  0  0  0  0  0  0  0  0  0  0
   -3.0518    0.1472    1.8300 H   0  0  0  0  0  0  0  0  0  0  0  0
   -2.9743    1.5684    0.7342 H   0  0  0  0  0  0  0  0  0  0  0  0
   -4.4275    0.5125    0.7342 H   0  0  0  0  0  0  0  0  0  0  0  0
   -3.4840    1.2206   -1.5298 H   0  0  0  0  0  0  0  0  0  0  0  0
   -2.0488    0.3689   -2.1942 H   0  0  0  0  0  0  0  0  0  0  0  0
   -3.6528   -0.4398   -2.1942 H   0  0  0  0  0  0  0  0  0  0  0  0
   -3.4540   -2.0264    0.8888 H   0  0  0  0  0  0  0  0  0  0  0  0
   -4.3082   -1.7361   -0.6645 H   0  0  0  0  0  0  0  0  0  0  0  0
   -2.6703   -2.4734   -0.6645 H   0  0  0  0  0  0  0  0  0  0  0  0
  1  2  2  0
  2  3  1  0
  3  4  2  0
  4  5  1  0
  5  6  2  0
  6  7  1  0
  7  8  2  0
  2  9  1  0
  9 10  1  0
 10 11  1  0
 10 12  1  0
 10 13  1  0
  8  3  1  0
  4 14  1  0
  5 15  1  0
  7 16  1  0
  8 17  1  0
  9 18  1  0
 11 19  1  0
 11 20  1  0
 11 21  1  0
 12 22  1  0
 12 23  1  0
 12 24  1  0
 13 25  1  0
 13 26  1  0
 13 27  1  0
M  END
$$$$
