# Supplementary material for: Data-driven quantum chemical property prediction leveraging 3D conformations with Uni-Mol+
Source: Nat Commun. 2024 Aug 19;15:7104. doi: 10.1038/s41467-024-51321-w (PMC11333583; doi:10.1038/s41467-024-51321-w)
Supplement: Supplementary file 4 — Supplementary Data 1 [file 41467_2024_51321_MOESM4_ESM.zip › Supplementary_Data /conformation_energy_fig3/3730021_4_1.sdf]

     RDKit          3D

 16 16  0  0  0  0  0  0  0  0999 V2000
   -2.9275    0.8439    0.1372 O   0  0  0  0  0  1  0  0  0  0  0  0
   -2.3576   -0.1750   -0.2525 N   0  0  0  0  0  4  0  0  0  0  0  0
   -2.9286   -1.1636   -0.7129 O   0  0  0  0  0  0  0  0  0  0  0  0
   -0.9006   -0.2157   -0.1669 C   0  0  0  0  0  0  0  0  0  0  0  0
   -0.2148   -1.3532   -0.5942 C   0  0  0  0  0  0  0  0  0  0  0  0
    1.1646   -1.3817   -0.5075 C   0  0  0  0  0  0  0  0  0  0  0  0
    1.9011   -0.2775   -0.0165 C   0  0  0  0  0  0  0  0  0  0  0  0
    1.1572    0.8400    0.4360 C   0  0  0  0  0  0  0  0  0  0  0  0
   -0.2235    0.8842    0.3543 C   0  0  0  0  0  0  0  0  0  0  0  0
    2.0867    2.3555    1.1762 Br  0  0  0  0  0  0  0  0  0  0  0  0
    3.2536   -0.3685    0.1559 N   0  0  0  0  0  0  0  0  0  0  0  0
   -0.7652   -2.2170   -0.9954 H   0  0  0  0  0  0  0  0  0  0  0  0
    1.7034   -2.2856   -0.8281 H   0  0  0  0  0  0  0  0  0  0  0  0
   -0.7764    1.7721    0.6949 H   0  0  0  0  0  0  0  0  0  0  0  0
    3.7827    0.4395    0.5137 H   0  0  0  0  0  0  0  0  0  0  0  0
    3.7439   -1.2452   -0.0720 H   0  0  0  0  0  0  0  0  0  0  0  0
  1  2  1  0
  2  3  2  0
  2  4  1  0
  4  5  2  0
  5  6  1  0
  6  7  2  0
  7  8  1  0
  8  9  2  0
  8 10  1  0
  7 11  1  0
  9  4  1  0
  5 12  1  0
  6 13  1  0
  9 14  1  0
 11 15  1  0
 11 16  1  0
M  CHG  2   1  -1   2   1
M  END
$$$$
