# Supplementary material for: Data-driven quantum chemical property prediction leveraging 3D conformations with Uni-Mol+
Source: Nat Commun. 2024 Aug 19;15:7104. doi: 10.1038/s41467-024-51321-w (PMC11333583; doi:10.1038/s41467-024-51321-w)
Supplement: Supplementary file 4 — Supplementary Data 1 [file 41467_2024_51321_MOESM4_ESM.zip › Supplementary_Data /conformation_energy_fig3/3614749_5_1.sdf]

     RDKit          3D

 17 18  0  0  0  0  0  0  0  0999 V2000
    4.0783    1.5090   -0.0294 Cl  0  0  0  0  0  0  0  0  0  0  0  0
    3.3759   -0.1399   -0.3203 C   0  0  0  0  0  0  0  0  0  0  0  0
    1.9046   -0.1531   -0.1548 C   0  0  0  0  0  0  0  0  0  0  0  0
    1.2372   -0.6714    0.8255 N   0  0  0  0  0  0  0  0  0  0  0  0
   -0.0956   -0.4133    0.5028 C   0  0  0  0  0  0  0  0  0  0  0  0
   -0.1376    0.2889   -0.7071 C   0  0  0  0  0  0  0  0  0  0  0  0
    1.1565    0.4631   -1.1292 O   0  0  0  0  0  0  0  0  0  0  0  0
   -1.3141    0.6817   -1.3262 C   0  0  0  0  0  0  0  0  0  0  0  0
   -2.4924    0.3432   -0.6657 C   0  0  0  0  0  0  0  0  0  0  0  0
   -2.4619   -0.3630    0.5509 C   0  0  0  0  0  0  0  0  0  0  0  0
   -1.2785   -0.7675    1.1569 C   0  0  0  0  0  0  0  0  0  0  0  0
   -3.9941   -0.7595    1.3268 Cl  0  0  0  0  0  0  0  0  0  0  0  0
    3.6208   -0.4544   -1.3455 H   0  0  0  0  0  0  0  0  0  0  0  0
    3.8074   -0.8286    0.4210 H   0  0  0  0  0  0  0  0  0  0  0  0
   -1.3168    1.2277   -2.2812 H   0  0  0  0  0  0  0  0  0  0  0  0
   -3.4604    0.6319   -1.1011 H   0  0  0  0  0  0  0  0  0  0  0  0
   -1.2733   -1.3350    2.0991 H   0  0  0  0  0  0  0  0  0  0  0  0
  1  2  1  0
  2  3  1  0
  3  4  2  0
  4  5  1  0
  5  6  2  0
  6  7  1  0
  6  8  1  0
  8  9  2  0
  9 10  1  0
 10 11  2  0
 10 12  1  0
  7  3  1  0
 11  5  1  0
  2 13  1  0
  2 14  1  0
  8 15  1  0
  9 16  1  0
 11 17  1  0
M  END
$$$$
