# Supplementary material for: Data-driven quantum chemical property prediction leveraging 3D conformations with Uni-Mol+
Source: Nat Commun. 2024 Aug 19;15:7104. doi: 10.1038/s41467-024-51321-w (PMC11333583; doi:10.1038/s41467-024-51321-w)
Supplement: Supplementary file 4 — Supplementary Data 1 [file 41467_2024_51321_MOESM4_ESM.zip › Supplementary_Data /conformation_energy_fig3/3716088_6_1.sdf]

     RDKit          3D

 13 13  0  0  0  0  0  0  0  0999 V2000
    3.0037   -0.9819    1.4896 N   0  0  0  0  0  0  0  0  0  0  0  0
    1.9772   -0.6856    1.0259 C   0  0  0  0  0  0  0  0  0  0  0  0
    0.6923   -0.3541    0.4908 C   0  0  0  0  0  0  0  0  0  0  0  0
   -0.4585   -0.9467    1.0387 C   0  0  0  0  0  0  0  0  0  0  0  0
   -1.7224   -0.6494    0.5456 C   0  0  0  0  0  0  0  0  0  0  0  0
   -1.8391    0.2546   -0.5119 C   0  0  0  0  0  0  0  0  0  0  0  0
   -0.7188    0.8608   -1.0791 C   0  0  0  0  0  0  0  0  0  0  0  0
    0.5424    0.5534   -0.5747 C   0  0  0  0  0  0  0  0  0  0  0  0
    1.9407    1.3112   -1.2838 Cl  0  0  0  0  0  0  0  0  0  0  0  0
   -3.4207    0.6401   -1.1445 Cl  0  0  0  0  0  0  0  0  0  0  0  0
   -0.3564   -1.6577    1.8718 H   0  0  0  0  0  0  0  0  0  0  0  0
   -2.6169   -1.1185    0.9812 H   0  0  0  0  0  0  0  0  0  0  0  0
   -0.8294    1.5709   -1.9119 H   0  0  0  0  0  0  0  0  0  0  0  0
  1  2  3  0
  2  3  1  0
  3  4  2  0
  4  5  1  0
  5  6  2  0
  6  7  1  0
  7  8  2  0
  8  9  1  0
  6 10  1  0
  8  3  1  0
  4 11  1  0
  5 12  1  0
  7 13  1  0
M  END
$$$$
