# Supplementary material for: Data-driven quantum chemical property prediction leveraging 3D conformations with Uni-Mol+
Source: Nat Commun. 2024 Aug 19;15:7104. doi: 10.1038/s41467-024-51321-w (PMC11333583; doi:10.1038/s41467-024-51321-w)
Supplement: Supplementary file 4 — Supplementary Data 1 [file 41467_2024_51321_MOESM4_ESM.zip › Supplementary_Data /conformation_energy_fig3/3556059_2_init.sdf]

     RDKit          3D

 19 20  0  0  0  0  0  0  0  0999 V2000
   -3.1037    0.6573    0.1245 O   0  0  0  0  0  0  0  0  0  0  0  0
   -1.7906    0.4444    0.1403 C   0  0  0  0  0  0  0  0  0  0  0  0
   -0.9429    1.3999    0.3630 N   0  0  0  0  0  0  0  0  0  0  0  0
    0.3130    0.7660    0.2727 C   0  0  0  0  0  0  0  0  0  0  0  0
    0.2177   -0.6077   -0.0093 C   0  0  0  0  0  0  0  0  0  0  0  0
   -1.2338   -0.9568   -0.0976 C   0  0  2  0  0  0  0  0  0  0  0  0
   -1.6352   -1.4643   -1.4087 N   0  0  0  0  0  0  0  0  0  0  0  0
    1.3451   -1.4010   -0.1365 C   0  0  0  0  0  0  0  0  0  0  0  0
    2.5926   -0.7918    0.0207 C   0  0  0  0  0  0  0  0  0  0  0  0
    2.6925    0.5825    0.3016 C   0  0  0  0  0  0  0  0  0  0  0  0
    1.5452    1.3714    0.4293 C   0  0  0  0  0  0  0  0  0  0  0  0
   -3.7249   -0.0938   -0.0485 H   0  0  0  0  0  0  0  0  0  0  0  0
   -1.5634   -1.7574    0.5810 H   0  0  0  0  0  0  0  0  0  0  0  0
   -2.2697   -2.2664   -1.2868 H   0  0  0  0  0  0  0  0  0  0  0  0
   -2.1189   -0.7202   -1.9315 H   0  0  0  0  0  0  0  0  0  0  0  0
    1.2615   -2.4760   -0.3541 H   0  0  0  0  0  0  0  0  0  0  0  0
    3.5076   -1.3944   -0.0765 H   0  0  0  0  0  0  0  0  0  0  0  0
    3.6846    1.0421    0.4222 H   0  0  0  0  0  0  0  0  0  0  0  0
    1.6216    2.4466    0.6488 H   0  0  0  0  0  0  0  0  0  0  0  0
  1  2  1  0
  2  3  2  0
  3  4  1  0
  4  5  2  0
  5  6  1  0
  6  7  1  0
  5  8  1  0
  8  9  2  0
  9 10  1  0
 10 11  2  0
  6  2  1  0
 11  4  1  0
  1 12  1  0
  6 13  1  1
  7 14  1  0
  7 15  1  0
  8 16  1  0
  9 17  1  0
 10 18  1  0
 11 19  1  0
M  END
$$$$
