# Supplementary material for: Data-driven quantum chemical property prediction leveraging 3D conformations with Uni-Mol+
Source: Nat Commun. 2024 Aug 19;15:7104. doi: 10.1038/s41467-024-51321-w (PMC11333583; doi:10.1038/s41467-024-51321-w)
Supplement: Supplementary file 4 — Supplementary Data 1 [file 41467_2024_51321_MOESM4_ESM.zip › Supplementary_Data /conformation_energy_fig3/3512050_7_init.sdf]

     RDKit          3D

 24 25  0  0  0  0  0  0  0  0999 V2000
    3.4175   -0.8277   -0.1030 O   0  0  0  0  0  0  0  0  0  0  0  0
    2.2925   -0.3636   -0.0186 C   0  0  0  0  0  0  0  0  0  0  0  0
    1.7987    0.2615    1.0709 O   0  0  0  0  0  0  0  0  0  0  0  0
    0.4968    0.5819    0.8800 C   0  0  0  0  0  0  0  0  0  0  0  0
   -0.1566    1.2419    1.6717 O   0  0  0  0  0  0  0  0  0  0  0  0
   -0.0197   -0.0383   -0.4002 C   0  0  0  0  0  0  0  0  0  0  0  0
    1.2903   -0.3406   -1.1196 C   0  0  0  0  0  0  0  0  0  0  0  0
   -0.8650    0.9462   -1.2248 C   0  0  0  0  0  0  0  0  0  0  0  0
   -2.2834    1.1448   -0.6896 C   0  0  0  0  0  0  0  0  0  0  0  0
   -2.9962   -0.1801   -0.4525 C   0  0  0  0  0  0  0  0  0  0  0  0
   -2.1901   -1.0893    0.4661 C   0  0  0  0  0  0  0  0  0  0  0  0
   -0.7848   -1.3367   -0.0804 C   0  0  0  0  0  0  0  0  0  0  0  0
    1.2435   -1.3142   -1.6295 H   0  0  0  0  0  0  0  0  0  0  0  0
    1.5295    0.3943   -1.9023 H   0  0  0  0  0  0  0  0  0  0  0  0
   -0.3562    1.9214   -1.2275 H   0  0  0  0  0  0  0  0  0  0  0  0
   -0.9616    0.5170   -2.2330 H   0  0  0  0  0  0  0  0  0  0  0  0
   -2.2299    1.6942    0.2618 H   0  0  0  0  0  0  0  0  0  0  0  0
   -2.8545    1.7069   -1.4432 H   0  0  0  0  0  0  0  0  0  0  0  0
   -3.9749    0.0178    0.0090 H   0  0  0  0  0  0  0  0  0  0  0  0
   -3.1163   -0.6865   -1.4216 H   0  0  0  0  0  0  0  0  0  0  0  0
   -2.1102   -0.6165    1.4561 H   0  0  0  0  0  0  0  0  0  0  0  0
   -2.7085   -2.0571    0.5341 H   0  0  0  0  0  0  0  0  0  0  0  0
   -0.2132   -1.9035    0.6693 H   0  0  0  0  0  0  0  0  0  0  0  0
   -0.8944   -1.8918   -1.0237 H   0  0  0  0  0  0  0  0  0  0  0  0
  1  2  2  0
  2  3  1  0
  3  4  1  0
  4  5  2  0
  4  6  1  0
  6  7  1  0
  6  8  1  0
  8  9  1  0
  9 10  1  0
 10 11  1  0
 11 12  1  0
  7  2  1  0
 12  6  1  0
  7 13  1  0
  7 14  1  0
  8 15  1  0
  8 16  1  0
  9 17  1  0
  9 18  1  0
 10 19  1  0
 10 20  1  0
 11 21  1  0
 11 22  1  0
 12 23  1  0
 12 24  1  0
M  END
$$$$
