# Supplementary material for: Data-driven quantum chemical property prediction leveraging 3D conformations with Uni-Mol+
Source: Nat Commun. 2024 Aug 19;15:7104. doi: 10.1038/s41467-024-51321-w (PMC11333583; doi:10.1038/s41467-024-51321-w)
Supplement: Supplementary file 4 — Supplementary Data 1 [file 41467_2024_51321_MOESM4_ESM.zip › Supplementary_Data /conformation_energy_fig3/3402538_3_init.sdf]

     RDKit          3D

 27 27  0  0  0  0  0  0  0  0999 V2000
    4.6309    0.6452   -1.0666 N   0  0  0  0  0  0  0  0  0  0  0  0
    3.1789    0.7534   -0.9213 C   0  0  0  0  0  0  0  0  0  0  0  0
    2.6132   -0.3292    0.0051 C   0  0  0  0  0  0  0  0  0  0  0  0
    1.1162   -0.2148    0.1532 C   0  0  0  0  0  0  0  0  0  0  0  0
    0.5599    0.5788    1.1606 C   0  0  0  0  0  0  0  0  0  0  0  0
   -0.8274    0.6994    1.2873 C   0  0  0  0  0  0  0  0  0  0  0  0
   -1.6813    0.0316    0.4055 C   0  0  0  0  0  0  0  0  0  0  0  0
   -1.1339   -0.7650   -0.6157 C   0  0  0  0  0  0  0  0  0  0  0  0
    0.2609   -0.8792   -0.7343 C   0  0  0  0  0  0  0  0  0  0  0  0
   -2.0261   -1.4928   -1.5835 C   0  0  0  0  0  0  0  0  0  0  0  0
   -3.0503    0.0865    0.4469 O   0  0  0  0  0  0  0  0  0  0  0  0
   -3.6410    0.8861    1.4628 C   0  0  0  0  0  0  0  0  0  0  0  0
    5.0677    0.6127   -0.1344 H   0  0  0  0  0  0  0  0  0  0  0  0
    4.8610   -0.2152   -1.5839 H   0  0  0  0  0  0  0  0  0  0  0  0
    2.9363    1.7414   -0.5028 H   0  0  0  0  0  0  0  0  0  0  0  0
    2.7267    0.6209   -1.9153 H   0  0  0  0  0  0  0  0  0  0  0  0
    2.8549   -1.3175   -0.4132 H   0  0  0  0  0  0  0  0  0  0  0  0
    3.0657   -0.1988    0.9992 H   0  0  0  0  0  0  0  0  0  0  0  0
    1.2196    1.1132    1.8601 H   0  0  0  0  0  0  0  0  0  0  0  0
   -1.2499    1.3250    2.0874 H   0  0  0  0  0  0  0  0  0  0  0  0
    0.6876   -1.4996   -1.5362 H   0  0  0  0  0  0  0  0  0  0  0  0
   -2.7606   -2.0921   -1.0256 H   0  0  0  0  0  0  0  0  0  0  0  0
   -2.5527   -0.7634   -2.2164 H   0  0  0  0  0  0  0  0  0  0  0  0
   -1.4173   -2.1553   -2.2164 H   0  0  0  0  0  0  0  0  0  0  0  0
   -3.3530    0.4961    2.4502 H   0  0  0  0  0  0  0  0  0  0  0  0
   -3.2913    1.9241    1.3622 H   0  0  0  0  0  0  0  0  0  0  0  0
   -4.7360    0.8567    1.3622 H   0  0  0  0  0  0  0  0  0  0  0  0
  1  2  1  0
  2  3  1  0
  3  4  1  0
  4  5  2  0
  5  6  1  0
  6  7  2  0
  7  8  1  0
  8  9  2  0
  8 10  1  0
  7 11  1  0
 11 12  1  0
  9  4  1  0
  1 13  1  0
  1 14  1  0
  2 15  1  0
  2 16  1  0
  3 17  1  0
  3 18  1  0
  5 19  1  0
  6 20  1  0
  9 21  1  0
 10 22  1  0
 10 23  1  0
 10 24  1  0
 12 25  1  0
 12 26  1  0
 12 27  1  0
M  END
$$$$
