# Supplementary material for: Data-driven quantum chemical property prediction leveraging 3D conformations with Uni-Mol+
Source: Nat Commun. 2024 Aug 19;15:7104. doi: 10.1038/s41467-024-51321-w (PMC11333583; doi:10.1038/s41467-024-51321-w)
Supplement: Supplementary file 4 — Supplementary Data 1 [file 41467_2024_51321_MOESM4_ESM.zip › Supplementary_Data /conformation_energy_fig3/3640562_8_init.sdf]

     RDKit          3D

 18 18  0  0  0  0  0  0  0  0999 V2000
   -2.7905   -1.5485    0.0356 C   0  0  0  0  0  0  0  0  0  0  0  0
   -2.1835    0.0279   -0.6190 S   0  0  0  0  0  0  0  0  0  0  0  0
   -0.4654   -0.0356   -0.1103 C   0  0  0  0  0  0  0  0  0  0  0  0
   -0.0756   -1.1393    0.5736 N   0  0  0  0  0  0  0  0  0  0  0  0
    1.2120   -1.2147    0.9694 C   0  0  0  0  0  0  0  0  0  0  0  0
    2.1509   -0.2344    0.7177 C   0  0  0  0  0  0  0  0  0  0  0  0
    1.7439    0.8934    0.0165 C   0  0  0  0  0  0  0  0  0  0  0  0
    0.4149    1.0124   -0.4134 C   0  0  0  0  0  0  0  0  0  0  0  0
   -0.0067    2.2389   -1.1701 C   0  0  0  0  0  0  0  0  0  0  0  0
   -2.7787   -1.5179    1.1351 H   0  0  0  0  0  0  0  0  0  0  0  0
   -3.8189   -1.7197   -0.3154 H   0  0  0  0  0  0  0  0  0  0  0  0
   -2.1426   -2.3652   -0.3154 H   0  0  0  0  0  0  0  0  0  0  0  0
    1.5320   -2.1088    1.5245 H   0  0  0  0  0  0  0  0  0  0  0  0
    3.1900   -0.3432    1.0621 H   0  0  0  0  0  0  0  0  0  0  0  0
    2.4655    1.6944   -0.2017 H   0  0  0  0  0  0  0  0  0  0  0  0
   -0.2795    3.0326   -0.4592 H   0  0  0  0  0  0  0  0  0  0  0  0
    0.8247    2.5832   -1.8028 H   0  0  0  0  0  0  0  0  0  0  0  0
   -0.8740    1.9993   -1.8028 H   0  0  0  0  0  0  0  0  0  0  0  0
  1  2  1  0
  2  3  1  0
  3  4  2  0
  4  5  1  0
  5  6  2  0
  6  7  1  0
  7  8  2  0
  8  9  1  0
  8  3  1  0
  1 10  1  0
  1 11  1  0
  1 12  1  0
  5 13  1  0
  6 14  1  0
  7 15  1  0
  9 16  1  0
  9 17  1  0
  9 18  1  0
M  END
$$$$
