# Supplementary material for: Data-driven quantum chemical property prediction leveraging 3D conformations with Uni-Mol+
Source: Nat Commun. 2024 Aug 19;15:7104. doi: 10.1038/s41467-024-51321-w (PMC11333583; doi:10.1038/s41467-024-51321-w)
Supplement: Supplementary file 4 — Supplementary Data 1 [file 41467_2024_51321_MOESM4_ESM.zip › Supplementary_Data /conformation_energy_fig3/3480318_3_1.sdf]

     RDKit          3D

 29 30  0  0  0  0  0  0  0  0999 V2000
    5.3928   -0.8950    0.7879 C   0  0  0  0  0  0  0  0  0  0  0  0
    3.9940   -0.7073    0.1840 C   0  0  0  0  0  0  0  0  0  0  0  0
    3.1362    0.2426    1.0233 C   0  0  0  0  0  0  0  0  0  0  0  0
    1.7924    0.4314    0.4822 N   0  0  0  0  0  0  0  0  0  0  0  0
    0.6895   -0.3730    0.7236 C   0  0  0  0  0  0  0  0  0  0  0  0
   -0.3455    0.1527   -0.0169 C   0  0  0  0  0  0  0  0  0  0  0  0
    0.1105    1.2465   -0.7357 N   0  0  0  0  0  0  0  0  0  0  0  0
    1.3804    1.3578   -0.4374 C   0  0  0  0  0  0  0  0  0  0  0  0
    2.4930    2.5906   -1.0826 S   0  0  0  0  0  0  0  0  0  0  0  0
   -1.7487   -0.2770   -0.0792 C   0  0  0  0  0  0  0  0  0  0  0  0
   -2.2104   -1.3980    0.6309 C   0  0  0  0  0  0  0  0  0  0  0  0
   -3.5430   -1.7937    0.5522 C   0  0  0  0  0  0  0  0  0  0  0  0
   -4.4463   -1.0688   -0.2257 C   0  0  0  0  0  0  0  0  0  0  0  0
   -3.9986    0.0436   -0.9399 C   0  0  0  0  0  0  0  0  0  0  0  0
   -2.6634    0.4407   -0.8620 C   0  0  0  0  0  0  0  0  0  0  0  0
    5.3226   -0.8856    1.8856 H   0  0  0  0  0  0  0  0  0  0  0  0
    5.8097   -1.8571    0.4554 H   0  0  0  0  0  0  0  0  0  0  0  0
    6.0485   -0.0768    0.4554 H   0  0  0  0  0  0  0  0  0  0  0  0
    4.0963   -0.2931   -0.8298 H   0  0  0  0  0  0  0  0  0  0  0  0
    3.4965   -1.6882    0.1615 H   0  0  0  0  0  0  0  0  0  0  0  0
    3.0496   -0.1695    2.0395 H   0  0  0  0  0  0  0  0  0  0  0  0
    3.6328    1.2241    1.0177 H   0  0  0  0  0  0  0  0  0  0  0  0
    0.6492   -1.2566    1.3775 H   0  0  0  0  0  0  0  0  0  0  0  0
    3.0916    3.2539   -0.0441 H   0  0  0  0  0  0  0  0  0  0  0  0
   -1.5102   -1.9703    1.2572 H   0  0  0  0  0  0  0  0  0  0  0  0
   -3.8848   -2.6811    1.1052 H   0  0  0  0  0  0  0  0  0  0  0  0
   -5.5027   -1.3715   -0.2757 H   0  0  0  0  0  0  0  0  0  0  0  0
   -4.7021    0.6102   -1.5675 H   0  0  0  0  0  0  0  0  0  0  0  0
   -2.3252    1.3259   -1.4205 H   0  0  0  0  0  0  0  0  0  0  0  0
  1  2  1  0
  2  3  1  0
  3  4  1  0
  4  5  1  0
  5  6  2  0
  6  7  1  0
  7  8  2  0
  8  9  1  0
  6 10  1  0
 10 11  2  0
 11 12  1  0
 12 13  2  0
 13 14  1  0
 14 15  2  0
  8  4  1  0
 15 10  1  0
  1 16  1  0
  1 17  1  0
  1 18  1  0
  2 19  1  0
  2 20  1  0
  3 21  1  0
  3 22  1  0
  5 23  1  0
  9 24  1  0
 11 25  1  0
 12 26  1  0
 13 27  1  0
 14 28  1  0
 15 29  1  0
M  END
$$$$
