# Supplementary material for: Data-driven quantum chemical property prediction leveraging 3D conformations with Uni-Mol+
Source: Nat Commun. 2024 Aug 19;15:7104. doi: 10.1038/s41467-024-51321-w (PMC11333583; doi:10.1038/s41467-024-51321-w)
Supplement: Supplementary file 4 — Supplementary Data 1 [file 41467_2024_51321_MOESM4_ESM.zip › Supplementary_Data /conformation_energy_fig3/3556059_3_init.sdf]

     RDKit          3D

 19 20  0  0  0  0  0  0  0  0999 V2000
   -3.1067    0.6624    0.1631 O   0  0  0  0  0  0  0  0  0  0  0  0
   -1.7980    0.4393    0.1500 C   0  0  0  0  0  0  0  0  0  0  0  0
   -0.9444    1.3969    0.3459 N   0  0  0  0  0  0  0  0  0  0  0  0
    0.3112    0.7655    0.2609 C   0  0  0  0  0  0  0  0  0  0  0  0
    0.2169   -0.6101   -0.0046 C   0  0  0  0  0  0  0  0  0  0  0  0
   -1.2363   -0.9598   -0.1075 C   0  0  2  0  0  0  0  0  0  0  0  0
   -1.6114   -1.4476   -1.4367 N   0  0  0  0  0  0  0  0  0  0  0  0
    1.3442   -1.4065   -0.1160 C   0  0  0  0  0  0  0  0  0  0  0  0
    2.5911   -0.7956    0.0361 C   0  0  0  0  0  0  0  0  0  0  0  0
    2.6904    0.5826    0.2970 C   0  0  0  0  0  0  0  0  0  0  0  0
    1.5428    1.3730    0.4119 C   0  0  0  0  0  0  0  0  0  0  0  0
   -3.7378   -0.0850    0.0109 H   0  0  0  0  0  0  0  0  0  0  0  0
   -1.5795   -1.7670    0.5564 H   0  0  0  0  0  0  0  0  0  0  0  0
   -2.2365   -2.2606   -1.3402 H   0  0  0  0  0  0  0  0  0  0  0  0
   -2.0974   -0.7001   -1.9522 H   0  0  0  0  0  0  0  0  0  0  0  0
    1.2605   -2.4846   -0.3177 H   0  0  0  0  0  0  0  0  0  0  0  0
    3.5063   -1.3999   -0.0491 H   0  0  0  0  0  0  0  0  0  0  0  0
    3.6823    1.0442    0.4119 H   0  0  0  0  0  0  0  0  0  0  0  0
    1.6186    2.4510    0.6173 H   0  0  0  0  0  0  0  0  0  0  0  0
  1  2  1  0
  2  3  2  0
  3  4  1  0
  4  5  2  0
  5  6  1  0
  6  7  1  0
  5  8  1  0
  8  9  2  0
  9 10  1  0
 10 11  2  0
  6  2  1  0
 11  4  1  0
  1 12  1  0
  6 13  1  1
  7 14  1  0
  7 15  1  0
  8 16  1  0
  9 17  1  0
 10 18  1  0
 11 19  1  0
M  END
$$$$
