# Supplementary material for: Data-driven quantum chemical property prediction leveraging 3D conformations with Uni-Mol+
Source: Nat Commun. 2024 Aug 19;15:7104. doi: 10.1038/s41467-024-51321-w (PMC11333583; doi:10.1038/s41467-024-51321-w)
Supplement: Supplementary file 4 — Supplementary Data 1 [file 41467_2024_51321_MOESM4_ESM.zip › Supplementary_Data /conformation_energy_fig3/3512050_6_init.sdf]

     RDKit          3D

 24 25  0  0  0  0  0  0  0  0999 V2000
    3.3885   -0.1471   -0.7100 O   0  0  0  0  0  0  0  0  0  0  0  0
    2.2693   -0.1391   -0.2249 C   0  0  0  0  0  0  0  0  0  0  0  0
    1.9461    0.4376    0.9530 O   0  0  0  0  0  0  0  0  0  0  0  0
    0.6116    0.3533    1.1654 C   0  0  0  0  0  0  0  0  0  0  0  0
    0.0628    0.7102    2.1958 O   0  0  0  0  0  0  0  0  0  0  0  0
   -0.0859   -0.1796   -0.0643 C   0  0  0  0  0  0  0  0  0  0  0  0
    1.0787   -0.8216   -0.8052 C   0  0  0  0  0  0  0  0  0  0  0  0
   -0.6863    1.0164   -0.8365 C   0  0  0  0  0  0  0  0  0  0  0  0
   -1.8946    0.5999   -1.6680 C   0  0  0  0  0  0  0  0  0  0  0  0
   -3.0213    0.0426   -0.7975 C   0  0  0  0  0  0  0  0  0  0  0  0
   -2.5285   -0.6313    0.4837 C   0  0  0  0  0  0  0  0  0  0  0  0
   -1.1404   -1.2412    0.3085 C   0  0  0  0  0  0  0  0  0  0  0  0
    1.1154   -1.9051   -0.6190 H   0  0  0  0  0  0  0  0  0  0  0  0
    1.0082   -0.7116   -1.8974 H   0  0  0  0  0  0  0  0  0  0  0  0
   -0.9979    1.7864   -0.1154 H   0  0  0  0  0  0  0  0  0  0  0  0
    0.0831    1.4052   -1.5197 H   0  0  0  0  0  0  0  0  0  0  0  0
   -2.2691    1.4775   -2.2153 H   0  0  0  0  0  0  0  0  0  0  0  0
   -1.5749   -0.1928   -2.3604 H   0  0  0  0  0  0  0  0  0  0  0  0
   -3.6889    0.8716   -0.5199 H   0  0  0  0  0  0  0  0  0  0  0  0
   -3.5358   -0.7282   -1.3902 H   0  0  0  0  0  0  0  0  0  0  0  0
   -2.4885    0.1189    1.2872 H   0  0  0  0  0  0  0  0  0  0  0  0
   -3.2283   -1.4426    0.7329 H   0  0  0  0  0  0  0  0  0  0  0  0
   -0.8422   -1.7221    1.2518 H   0  0  0  0  0  0  0  0  0  0  0  0
   -1.1915   -1.9721   -0.5119 H   0  0  0  0  0  0  0  0  0  0  0  0
  1  2  2  0
  2  3  1  0
  3  4  1  0
  4  5  2  0
  4  6  1  0
  6  7  1  0
  6  8  1  0
  8  9  1  0
  9 10  1  0
 10 11  1  0
 11 12  1  0
  7  2  1  0
 12  6  1  0
  7 13  1  0
  7 14  1  0
  8 15  1  0
  8 16  1  0
  9 17  1  0
  9 18  1  0
 10 19  1  0
 10 20  1  0
 11 21  1  0
 11 22  1  0
 12 23  1  0
 12 24  1  0
M  END
$$$$
