# Supplementary material for: Data-driven quantum chemical property prediction leveraging 3D conformations with Uni-Mol+
Source: Nat Commun. 2024 Aug 19;15:7104. doi: 10.1038/s41467-024-51321-w (PMC11333583; doi:10.1038/s41467-024-51321-w)
Supplement: Supplementary file 4 — Supplementary Data 1 [file 41467_2024_51321_MOESM4_ESM.zip › Supplementary_Data /conformation_energy_fig3/3732943_8_1.sdf]

     RDKit          3D

 25 25  0  0  0  0  0  0  0  0999 V2000
   -3.8272   -0.9861    0.6405 C   0  0  0  0  0  0  0  0  0  0  0  0
   -3.2549    0.3083    0.0903 C   0  0  0  0  0  0  0  0  0  0  0  0
   -1.8558    0.0727   -0.2480 O   0  0  0  0  0  0  0  0  0  0  0  0
   -0.9390    0.3431    0.7093 C   0  0  0  0  0  0  0  0  0  0  0  0
   -1.2232    0.7488    1.8186 O   0  0  0  0  0  0  0  0  0  0  0  0
    0.4507    0.0931    0.2402 C   0  0  0  0  0  0  0  0  0  0  0  0
    1.5028    0.3585    1.1280 C   0  0  0  0  0  0  0  0  0  0  0  0
    2.8235    0.1458    0.7489 C   0  0  0  0  0  0  0  0  0  0  0  0
    3.1043   -0.3474   -0.5328 C   0  0  0  0  0  0  0  0  0  0  0  0
    2.0625   -0.6336   -1.4223 C   0  0  0  0  0  0  0  0  0  0  0  0
    0.7458   -0.4103   -1.0364 C   0  0  0  0  0  0  0  0  0  0  0  0
    4.3847   -0.5713   -0.9441 O   0  0  0  0  0  0  0  0  0  0  0  0
   -3.9230    0.8213   -1.1671 C   0  0  0  0  0  0  0  0  0  0  0  0
   -3.8134   -0.9550    1.7399 H   0  0  0  0  0  0  0  0  0  0  0  0
   -4.8628   -1.1074    0.2900 H   0  0  0  0  0  0  0  0  0  0  0  0
   -3.2198   -1.8336    0.2900 H   0  0  0  0  0  0  0  0  0  0  0  0
   -3.4127    1.0638    0.8741 H   0  0  0  0  0  0  0  0  0  0  0  0
    1.2809    0.7394    2.1358 H   0  0  0  0  0  0  0  0  0  0  0  0
    3.6426    0.3631    1.4502 H   0  0  0  0  0  0  0  0  0  0  0  0
    2.2846   -1.0336   -2.4226 H   0  0  0  0  0  0  0  0  0  0  0  0
   -0.0724   -0.6302   -1.7380 H   0  0  0  0  0  0  0  0  0  0  0  0
    4.5585   -0.9201   -1.8541 H   0  0  0  0  0  0  0  0  0  0  0  0
   -4.7682    1.4703   -0.8945 H   0  0  0  0  0  0  0  0  0  0  0  0
   -3.1961    1.3956   -1.7603 H   0  0  0  0  0  0  0  0  0  0  0  0
   -4.2901   -0.0292   -1.7603 H   0  0  0  0  0  0  0  0  0  0  0  0
  1  2  1  0
  2  3  1  0
  3  4  1  0
  4  5  2  0
  4  6  1  0
  6  7  2  0
  7  8  1  0
  8  9  2  0
  9 10  1  0
 10 11  2  0
  9 12  1  0
  2 13  1  0
 11  6  1  0
  1 14  1  0
  1 15  1  0
  1 16  1  0
  2 17  1  0
  7 18  1  0
  8 19  1  0
 10 20  1  0
 11 21  1  0
 12 22  1  0
 13 23  1  0
 13 24  1  0
 13 25  1  0
M  END
$$$$
