# Supplementary material for: Data-driven quantum chemical property prediction leveraging 3D conformations with Uni-Mol+
Source: Nat Commun. 2024 Aug 19;15:7104. doi: 10.1038/s41467-024-51321-w (PMC11333583; doi:10.1038/s41467-024-51321-w)
Supplement: Supplementary file 4 — Supplementary Data 1 [file 41467_2024_51321_MOESM4_ESM.zip › Supplementary_Data /conformation_energy_fig3/3402538_2_init.sdf]

     RDKit          3D

 27 27  0  0  0  0  0  0  0  0999 V2000
    3.8963    0.7249    0.7292 N   0  0  0  0  0  0  0  0  0  0  0  0
    3.5226   -0.3192   -0.2272 C   0  0  0  0  0  0  0  0  0  0  0  0
    2.4516    0.1393   -1.2284 C   0  0  0  0  0  0  0  0  0  0  0  0
    1.0469    0.1194   -0.6730 C   0  0  0  0  0  0  0  0  0  0  0  0
    0.6087    1.1201    0.1986 C   0  0  0  0  0  0  0  0  0  0  0  0
   -0.6906    1.1004    0.7150 C   0  0  0  0  0  0  0  0  0  0  0  0
   -1.5762    0.0772    0.3679 C   0  0  0  0  0  0  0  0  0  0  0  0
   -1.1494   -0.9372   -0.5069 C   0  0  0  0  0  0  0  0  0  0  0  0
    0.1591   -0.9080   -1.0177 C   0  0  0  0  0  0  0  0  0  0  0  0
   -2.0775   -2.0541   -0.8982 C   0  0  0  0  0  0  0  0  0  0  0  0
   -2.8664   -0.0302    0.8192 O   0  0  0  0  0  0  0  0  0  0  0  0
   -3.3251    0.9675    1.7215 C   0  0  0  0  0  0  0  0  0  0  0  0
    3.7701    0.3724    1.6888 H   0  0  0  0  0  0  0  0  0  0  0  0
    4.8825    0.9848    0.5858 H   0  0  0  0  0  0  0  0  0  0  0  0
    4.4206   -0.6190   -0.7874 H   0  0  0  0  0  0  0  0  0  0  0  0
    3.0989   -1.1557    0.3478 H   0  0  0  0  0  0  0  0  0  0  0  0
    2.6864    1.1677   -1.5402 H   0  0  0  0  0  0  0  0  0  0  0  0
    2.4736   -0.5715   -2.0677 H   0  0  0  0  0  0  0  0  0  0  0  0
    1.2939    1.9327    0.4817 H   0  0  0  0  0  0  0  0  0  0  0  0
   -1.0179    1.8966    1.3998 H   0  0  0  0  0  0  0  0  0  0  0  0
    0.4919   -1.7047   -1.6994 H   0  0  0  0  0  0  0  0  0  0  0  0
   -2.4762   -2.5339    0.0078 H   0  0  0  0  0  0  0  0  0  0  0  0
   -2.9083   -1.6486   -1.4943 H   0  0  0  0  0  0  0  0  0  0  0  0
   -1.5267   -2.7966   -1.4943 H   0  0  0  0  0  0  0  0  0  0  0  0
   -3.1684    0.6267    2.7556 H   0  0  0  0  0  0  0  0  0  0  0  0
   -2.7648    1.8992    1.5537 H   0  0  0  0  0  0  0  0  0  0  0  0
   -4.3969    1.1489    1.5537 H   0  0  0  0  0  0  0  0  0  0  0  0
  1  2  1  0
  2  3  1  0
  3  4  1  0
  4  5  2  0
  5  6  1  0
  6  7  2  0
  7  8  1  0
  8  9  2  0
  8 10  1  0
  7 11  1  0
 11 12  1  0
  9  4  1  0
  1 13  1  0
  1 14  1  0
  2 15  1  0
  2 16  1  0
  3 17  1  0
  3 18  1  0
  5 19  1  0
  6 20  1  0
  9 21  1  0
 10 22  1  0
 10 23  1  0
 10 24  1  0
 12 25  1  0
 12 26  1  0
 12 27  1  0
M  END
$$$$
