# Supplementary material for: Data-driven quantum chemical property prediction leveraging 3D conformations with Uni-Mol+
Source: Nat Commun. 2024 Aug 19;15:7104. doi: 10.1038/s41467-024-51321-w (PMC11333583; doi:10.1038/s41467-024-51321-w)
Supplement: Supplementary file 4 — Supplementary Data 1 [file 41467_2024_51321_MOESM4_ESM.zip › Supplementary_Data /conformation_energy_fig3/3730110_8_init.sdf]

     RDKit          3D

 19 20  0  0  0  0  0  0  0  0999 V2000
    3.0274    1.8798    0.0135 O   0  0  0  0  0  1  0  0  0  0  0  0
    2.8699    0.6545    0.1080 N   0  0  0  0  0  4  0  0  0  0  0  0
    3.7901   -0.1655    0.2296 O   0  0  0  0  0  0  0  0  0  0  0  0
    1.5078    0.1452    0.0735 C   0  0  0  0  0  0  0  0  0  0  0  0
    1.2763   -1.2144    0.1752 C   0  0  0  0  0  0  0  0  0  0  0  0
    0.0341   -1.7584    0.1504 N   0  0  0  0  0  0  0  0  0  0  0  0
   -1.0218   -0.9323    0.0206 C   0  0  0  0  0  0  0  0  0  0  0  0
   -0.8750    0.4701   -0.0895 C   0  0  0  0  0  0  0  0  0  0  0  0
    0.4199    1.0071   -0.0611 C   0  0  0  0  0  0  0  0  0  0  0  0
   -2.0080    1.2911   -0.2233 C   0  0  0  0  0  0  0  0  0  0  0  0
   -3.2837    0.7312   -0.2486 C   0  0  0  0  0  0  0  0  0  0  0  0
   -3.4327   -0.6468   -0.1407 C   0  0  0  0  0  0  0  0  0  0  0  0
   -2.3045   -1.4616   -0.0077 C   0  0  0  0  0  0  0  0  0  0  0  0
    2.1407   -1.8865    0.2811 H   0  0  0  0  0  0  0  0  0  0  0  0
    0.5755    2.0929   -0.1440 H   0  0  0  0  0  0  0  0  0  0  0  0
   -1.8870    2.3811   -0.3084 H   0  0  0  0  0  0  0  0  0  0  0  0
   -4.1685    1.3763   -0.3534 H   0  0  0  0  0  0  0  0  0  0  0  0
   -4.4368   -1.0955   -0.1600 H   0  0  0  0  0  0  0  0  0  0  0  0
   -2.4368   -2.5504    0.0767 H   0  0  0  0  0  0  0  0  0  0  0  0
  1  2  1  0
  2  3  2  0
  2  4  1  0
  4  5  2  0
  5  6  1  0
  6  7  2  0
  7  8  1  0
  8  9  2  0
  8 10  1  0
 10 11  2  0
 11 12  1  0
 12 13  2  0
  9  4  1  0
 13  7  1  0
  5 14  1  0
  9 15  1  0
 10 16  1  0
 11 17  1  0
 12 18  1  0
 13 19  1  0
M  CHG  2   1  -1   2   1
M  END
$$$$
