# Supplementary material for: Data-driven quantum chemical property prediction leveraging 3D conformations with Uni-Mol+
Source: Nat Commun. 2024 Aug 19;15:7104. doi: 10.1038/s41467-024-51321-w (PMC11333583; doi:10.1038/s41467-024-51321-w)
Supplement: Supplementary file 4 — Supplementary Data 1 [file 41467_2024_51321_MOESM4_ESM.zip › Supplementary_Data /conformation_energy_fig3/3556435_6_1.sdf]

     RDKit          3D

 18 19  0  0  0  0  0  0  0  0999 V2000
    3.5228   -1.0710   -0.8771 S   0  0  0  0  0  0  0  0  0  0  0  0
    1.8913   -0.4956   -0.4755 C   0  0  0  0  0  0  0  0  0  0  0  0
    0.9548   -1.3673   -0.1753 N   0  0  0  0  0  0  0  0  0  0  0  0
   -0.2697   -0.8412    0.1207 C   0  0  0  0  0  0  0  0  0  0  0  0
   -1.3324   -1.7186    0.4549 C   0  0  0  0  0  0  0  0  0  0  0  0
   -2.5802   -1.2176    0.7585 C   0  0  0  0  0  0  0  0  0  0  0  0
   -2.8241    0.1767    0.7426 C   0  0  0  0  0  0  0  0  0  0  0  0
   -1.8075    1.0509    0.4209 C   0  0  0  0  0  0  0  0  0  0  0  0
   -0.5172    0.5613    0.1054 C   0  0  0  0  0  0  0  0  0  0  0  0
    0.6208    1.3668   -0.2448 C   0  0  0  0  0  0  0  0  0  0  0  0
    1.7914    0.8552   -0.5272 N   0  0  0  0  0  0  0  0  0  0  0  0
    0.5561    2.7126   -0.3056 O   0  0  0  0  0  0  0  0  0  0  0  0
    4.2178   -1.3161    0.2779 H   0  0  0  0  0  0  0  0  0  0  0  0
   -1.1601   -2.8049    0.4719 H   0  0  0  0  0  0  0  0  0  0  0  0
   -3.3958   -1.9093    1.0160 H   0  0  0  0  0  0  0  0  0  0  0  0
   -3.8246    0.5629    0.9870 H   0  0  0  0  0  0  0  0  0  0  0  0
   -1.9999    2.1338    0.4094 H   0  0  0  0  0  0  0  0  0  0  0  0
    1.3599    3.2362   -0.5502 H   0  0  0  0  0  0  0  0  0  0  0  0
  1  2  1  0
  2  3  2  0
  3  4  1  0
  4  5  2  0
  5  6  1  0
  6  7  2  0
  7  8  1  0
  8  9  2  0
  9 10  1  0
 10 11  2  0
 10 12  1  0
 11  2  1  0
  9  4  1  0
  1 13  1  0
  5 14  1  0
  6 15  1  0
  7 16  1  0
  8 17  1  0
 12 18  1  0
M  END
$$$$
