# Supplementary material for: Data-driven quantum chemical property prediction leveraging 3D conformations with Uni-Mol+
Source: Nat Commun. 2024 Aug 19;15:7104. doi: 10.1038/s41467-024-51321-w (PMC11333583; doi:10.1038/s41467-024-51321-w)
Supplement: Supplementary file 4 — Supplementary Data 1 [file 41467_2024_51321_MOESM4_ESM.zip › Supplementary_Data /conformation_energy_fig3/3545413_5_1.sdf]

     RDKit          3D

 23 23  0  0  0  0  0  0  0  0999 V2000
    3.0975   -1.4486   -0.1359 C   0  0  0  0  0  0  0  0  0  0  0  0
    1.9885   -1.2635    0.9143 C   0  0  0  0  0  0  0  0  0  0  0  0
    0.8150   -0.4317    0.4489 C   0  0  0  0  0  0  0  0  0  0  0  0
    0.7765    0.9850    0.5665 C   0  0  0  0  0  0  0  0  0  0  0  0
    1.8432    1.6528    1.0763 O   0  0  0  0  0  0  0  0  0  0  0  0
   -0.2218    1.7645    0.2405 N   0  0  0  0  0  0  0  0  0  0  0  0
   -1.3495    1.2308   -0.3051 C   0  0  0  0  0  0  0  0  0  0  0  0
   -2.3335    1.8714   -0.6378 O   0  0  0  0  0  0  0  0  0  0  0  0
   -1.3581   -0.2040   -0.5207 N   0  0  0  0  0  0  0  0  0  0  0  0
   -0.3035   -0.9890   -0.1652 C   0  0  0  0  0  0  0  0  0  0  0  0
   -0.4275   -2.3406   -0.4030 N   0  0  0  0  0  0  0  0  0  0  0  0
   -2.5525   -0.7777   -1.1288 C   0  0  0  0  0  0  0  0  0  0  0  0
    4.0601   -1.6093    0.3718 H   0  0  0  0  0  0  0  0  0  0  0  0
    2.8648   -2.3203   -0.7651 H   0  0  0  0  0  0  0  0  0  0  0  0
    3.1606   -0.5486   -0.7651 H   0  0  0  0  0  0  0  0  0  0  0  0
    1.6136   -2.2583    1.1967 H   0  0  0  0  0  0  0  0  0  0  0  0
    2.4427   -0.7194    1.7555 H   0  0  0  0  0  0  0  0  0  0  0  0
    1.8166    2.6391    1.1583 H   0  0  0  0  0  0  0  0  0  0  0  0
    0.3405   -2.9800   -0.1534 H   0  0  0  0  0  0  0  0  0  0  0  0
   -1.2881   -2.7115   -0.8305 H   0  0  0  0  0  0  0  0  0  0  0  0
   -3.2428   -1.1094   -0.3392 H   0  0  0  0  0  0  0  0  0  0  0  0
   -3.0468   -0.0188   -1.7531 H   0  0  0  0  0  0  0  0  0  0  0  0
   -2.2689   -1.6379   -1.7531 H   0  0  0  0  0  0  0  0  0  0  0  0
  1  2  1  0
  2  3  1  0
  3  4  1  0
  4  5  1  0
  4  6  2  0
  6  7  1  0
  7  8  2  0
  7  9  1  0
  9 10  1  0
 10 11  1  0
  9 12  1  0
 10  3  2  0
  1 13  1  0
  1 14  1  0
  1 15  1  0
  2 16  1  0
  2 17  1  0
  5 18  1  0
 11 19  1  0
 11 20  1  0
 12 21  1  0
 12 22  1  0
 12 23  1  0
M  END
$$$$
