# Supplementary material for: Data-driven quantum chemical property prediction leveraging 3D conformations with Uni-Mol+
Source: Nat Commun. 2024 Aug 19;15:7104. doi: 10.1038/s41467-024-51321-w (PMC11333583; doi:10.1038/s41467-024-51321-w)
Supplement: Supplementary file 4 — Supplementary Data 1 [file 41467_2024_51321_MOESM4_ESM.zip › Supplementary_Data /conformation_energy_fig3/3432769_6_1.sdf]

     RDKit          3D

 16 16  0  0  0  0  0  0  0  0999 V2000
    2.5360    1.3307   -0.5064 O   0  0  0  0  0  0  0  0  0  0  0  0
    1.9196    0.3418   -0.1799 C   0  0  0  0  0  0  0  0  0  0  0  0
    2.5913   -0.7945    0.1411 O   0  0  0  0  0  0  0  0  0  0  0  0
    0.4403    0.3110   -0.1124 C   0  0  0  0  0  0  0  0  0  0  0  0
   -0.3516    1.8031   -0.5374 S   0  0  0  0  0  0  0  0  0  0  0  0
   -1.9037    1.0966   -0.2604 C   0  0  0  0  0  0  0  0  0  0  0  0
   -1.8054   -0.2136    0.1362 C   0  0  0  0  0  0  0  0  0  0  0  0
   -0.4559   -0.6842    0.2271 C   0  0  0  0  0  0  0  0  0  0  0  0
   -0.1468   -2.1011    0.6481 C   0  0  0  0  0  0  0  0  0  0  0  0
   -2.8306   -1.0655    0.4370 O   0  0  0  0  0  0  0  0  0  0  0  0
    2.0510    2.1612   -0.7413 H   0  0  0  0  0  0  0  0  0  0  0  0
   -2.8560    1.6324   -0.3868 H   0  0  0  0  0  0  0  0  0  0  0  0
   -0.1334   -2.1626    1.7463 H   0  0  0  0  0  0  0  0  0  0  0  0
   -0.9184   -2.7778    0.2524 H   0  0  0  0  0  0  0  0  0  0  0  0
    0.8366   -2.3949    0.2524 H   0  0  0  0  0  0  0  0  0  0  0  0
   -2.6361   -1.9959    0.7138 H   0  0  0  0  0  0  0  0  0  0  0  0
  1  2  1  0
  2  3  2  0
  2  4  1  0
  4  5  1  0
  5  6  1  0
  6  7  2  0
  7  8  1  0
  8  9  1  0
  7 10  1  0
  8  4  2  0
  1 11  1  0
  6 12  1  0
  9 13  1  0
  9 14  1  0
  9 15  1  0
 10 16  1  0
M  END
$$$$
