# Supplementary material for: Data-driven quantum chemical property prediction leveraging 3D conformations with Uni-Mol+
Source: Nat Commun. 2024 Aug 19;15:7104. doi: 10.1038/s41467-024-51321-w (PMC11333583; doi:10.1038/s41467-024-51321-w)
Supplement: Supplementary file 4 — Supplementary Data 1 [file 41467_2024_51321_MOESM4_ESM.zip › Supplementary_Data /conformation_energy_fig3/3501175_3_init.sdf]

     RDKit          3D

 22 22  0  0  0  0  0  0  0  0999 V2000
   -3.3977    1.0960   -1.1023 C   0  0  0  0  0  0  0  0  0  0  0  0
   -2.9708    0.2483    0.0027 N   0  0  0  0  0  0  0  0  0  0  0  0
   -1.6260   -0.0162    0.1719 C   0  0  0  0  0  0  0  0  0  0  0  0
   -0.6566    0.5799   -0.4390 N   0  0  0  0  0  0  0  0  0  0  0  0
    0.5985    0.1620   -0.1312 C   0  0  0  0  0  0  0  0  0  0  0  0
    0.8897   -1.0048    0.5375 O   0  0  0  0  0  0  0  0  0  0  0  0
    2.2553   -1.1516    0.6917 N   0  0  0  0  0  0  0  0  0  0  0  0
    2.7985   -0.0808    0.1068 C   0  0  0  0  0  0  0  0  0  0  0  0
    1.8046    0.7655   -0.4239 C   0  0  0  0  0  0  0  0  0  0  0  0
    4.2670    0.0901    0.0780 C   0  0  0  0  0  0  0  0  0  0  0  0
   -3.9625   -0.6885    0.5077 C   0  0  0  0  0  0  0  0  0  0  0  0
   -3.8591    2.0120   -0.7047 H   0  0  0  0  0  0  0  0  0  0  0  0
   -2.5261    1.3621   -1.7183 H   0  0  0  0  0  0  0  0  0  0  0  0
   -4.1304    0.5540   -1.7183 H   0  0  0  0  0  0  0  0  0  0  0  0
   -1.3566   -0.8042    0.8904 H   0  0  0  0  0  0  0  0  0  0  0  0
    1.9586    1.7129   -0.9612 H   0  0  0  0  0  0  0  0  0  0  0  0
    4.6512    0.1348    1.1078 H   0  0  0  0  0  0  0  0  0  0  0  0
    4.7249   -0.7608   -0.4476 H   0  0  0  0  0  0  0  0  0  0  0  0
    4.5173    1.0234   -0.4476 H   0  0  0  0  0  0  0  0  0  0  0  0
   -3.9507   -0.6774    1.6076 H   0  0  0  0  0  0  0  0  0  0  0  0
   -4.9600   -0.3953    0.1488 H   0  0  0  0  0  0  0  0  0  0  0  0
   -3.7265   -1.7011    0.1488 H   0  0  0  0  0  0  0  0  0  0  0  0
  1  2  1  0
  2  3  1  0
  3  4  2  0
  4  5  1  0
  5  6  1  0
  6  7  1  0
  7  8  2  0
  8  9  1  0
  8 10  1  0
  2 11  1  0
  9  5  2  0
  1 12  1  0
  1 13  1  0
  1 14  1  0
  3 15  1  0
  9 16  1  0
 10 17  1  0
 10 18  1  0
 10 19  1  0
 11 20  1  0
 11 21  1  0
 11 22  1  0
M  END
$$$$
