# Supplementary material for: Data-driven quantum chemical property prediction leveraging 3D conformations with Uni-Mol+
Source: Nat Commun. 2024 Aug 19;15:7104. doi: 10.1038/s41467-024-51321-w (PMC11333583; doi:10.1038/s41467-024-51321-w)
Supplement: Supplementary file 4 — Supplementary Data 1 [file 41467_2024_51321_MOESM4_ESM.zip › Supplementary_Data /conformation_energy_fig3/3501175_2_init.sdf]

     RDKit          3D

 22 22  0  0  0  0  0  0  0  0999 V2000
   -3.3979    1.0957   -1.1025 C   0  0  0  0  0  0  0  0  0  0  0  0
   -2.9707    0.2486    0.0029 N   0  0  0  0  0  0  0  0  0  0  0  0
   -1.6259   -0.0160    0.1719 C   0  0  0  0  0  0  0  0  0  0  0  0
   -0.6566    0.5796   -0.4396 N   0  0  0  0  0  0  0  0  0  0  0  0
    0.5985    0.1618   -0.1315 C   0  0  0  0  0  0  0  0  0  0  0  0
    0.8896   -1.0052    0.5369 O   0  0  0  0  0  0  0  0  0  0  0  0
    2.2553   -1.1518    0.6914 N   0  0  0  0  0  0  0  0  0  0  0  0
    2.7985   -0.0807    0.1069 C   0  0  0  0  0  0  0  0  0  0  0  0
    1.8046    0.7656   -0.4237 C   0  0  0  0  0  0  0  0  0  0  0  0
    4.2670    0.0905    0.0787 C   0  0  0  0  0  0  0  0  0  0  0  0
   -3.9623   -0.6881    0.5084 C   0  0  0  0  0  0  0  0  0  0  0  0
   -3.8597    2.0117   -0.7052 H   0  0  0  0  0  0  0  0  0  0  0  0
   -2.5263    1.3620   -1.7184 H   0  0  0  0  0  0  0  0  0  0  0  0
   -4.1302    0.5533   -1.7184 H   0  0  0  0  0  0  0  0  0  0  0  0
   -1.3565   -0.8036    0.8909 H   0  0  0  0  0  0  0  0  0  0  0  0
    1.9586    1.7132   -0.9607 H   0  0  0  0  0  0  0  0  0  0  0  0
    4.6508    0.1352    1.1086 H   0  0  0  0  0  0  0  0  0  0  0  0
    4.7253   -0.7604   -0.4467 H   0  0  0  0  0  0  0  0  0  0  0  0
    4.5173    1.0239   -0.4467 H   0  0  0  0  0  0  0  0  0  0  0  0
   -3.9502   -0.6767    1.6083 H   0  0  0  0  0  0  0  0  0  0  0  0
   -4.9600   -0.3951    0.1496 H   0  0  0  0  0  0  0  0  0  0  0  0
   -3.7265   -1.7009    0.1496 H   0  0  0  0  0  0  0  0  0  0  0  0
  1  2  1  0
  2  3  1  0
  3  4  2  0
  4  5  1  0
  5  6  1  0
  6  7  1  0
  7  8  2  0
  8  9  1  0
  8 10  1  0
  2 11  1  0
  9  5  2  0
  1 12  1  0
  1 13  1  0
  1 14  1  0
  3 15  1  0
  9 16  1  0
 10 17  1  0
 10 18  1  0
 10 19  1  0
 11 20  1  0
 11 21  1  0
 11 22  1  0
M  END
$$$$
