# Supplementary material for: Data-driven quantum chemical property prediction leveraging 3D conformations with Uni-Mol+
Source: Nat Commun. 2024 Aug 19;15:7104. doi: 10.1038/s41467-024-51321-w (PMC11333583; doi:10.1038/s41467-024-51321-w)
Supplement: Supplementary file 4 — Supplementary Data 1 [file 41467_2024_51321_MOESM4_ESM.zip › Supplementary_Data /conformation_energy_fig3/3603131_8_1.sdf]

     RDKit          3D

 17 18  0  0  0  0  0  0  0  0999 V2000
    4.0625    1.5805   -0.3780 N   0  0  0  0  0  0  0  0  0  0  0  0
    3.0397    1.0324   -0.2803 C   0  0  0  0  0  0  0  0  0  0  0  0
    1.7685    0.3675   -0.1592 C   0  0  0  0  0  0  0  0  0  0  0  0
    0.6926    1.1242   -0.0788 N   0  0  0  0  0  0  0  0  0  0  0  0
   -0.5070    0.4951    0.0356 C   0  0  0  0  0  0  0  0  0  0  0  0
   -1.6885    1.2728    0.1248 C   0  0  0  0  0  0  0  0  0  0  0  0
   -2.8985    0.6271    0.2403 C   0  0  0  0  0  0  0  0  0  0  0  0
   -4.3760    1.5608    0.3525 Cl  0  0  0  0  0  0  0  0  0  0  0  0
   -2.9888   -0.7886    0.2719 C   0  0  0  0  0  0  0  0  0  0  0  0
   -1.8502   -1.5552    0.1862 C   0  0  0  0  0  0  0  0  0  0  0  0
   -0.5848   -0.9314    0.0662 C   0  0  0  0  0  0  0  0  0  0  0  0
    0.5431   -1.6900   -0.0187 N   0  0  0  0  0  0  0  0  0  0  0  0
    1.6759   -1.0692   -0.1271 C   0  0  0  0  0  0  0  0  0  0  0  0
    3.1376   -2.0188   -0.2377 Cl  0  0  0  0  0  0  0  0  0  0  0  0
   -1.6394    2.3715    0.1022 H   0  0  0  0  0  0  0  0  0  0  0  0
   -3.9715   -1.2739    0.3650 H   0  0  0  0  0  0  0  0  0  0  0  0
   -1.9226   -2.6526    0.2108 H   0  0  0  0  0  0  0  0  0  0  0  0
  1  2  3  0
  2  3  1  0
  3  4  2  0
  4  5  1  0
  5  6  2  0
  6  7  1  0
  7  8  1  0
  7  9  2  0
  9 10  1  0
 10 11  2  0
 11 12  1  0
 12 13  2  0
 13 14  1  0
 13  3  1  0
 11  5  1  0
  6 15  1  0
  9 16  1  0
 10 17  1  0
M  END
$$$$
