# Supplementary material for: Data-driven quantum chemical property prediction leveraging 3D conformations with Uni-Mol+
Source: Nat Commun. 2024 Aug 19;15:7104. doi: 10.1038/s41467-024-51321-w (PMC11333583; doi:10.1038/s41467-024-51321-w)
Supplement: Supplementary file 4 — Supplementary Data 1 [file 41467_2024_51321_MOESM4_ESM.zip › Supplementary_Data /conformation_energy_fig3/3438312_1_init.sdf]

     RDKit          3D

 23 24  0  0  0  0  0  0  0  0999 V2000
   -3.1189    0.5993   -1.2283 C   0  0  0  0  0  0  0  0  0  0  0  0
   -1.8061    0.2283   -0.5951 C   0  0  0  0  0  0  0  0  0  0  0  0
   -0.6829    1.0403   -0.8329 C   0  0  0  0  0  0  0  0  0  0  0  0
    0.5564    0.7126   -0.2895 C   0  0  0  0  0  0  0  0  0  0  0  0
    1.5945    1.5683   -0.5556 O   0  0  0  0  0  0  0  0  0  0  0  0
    2.7152    1.3076    0.2969 C   0  0  0  0  0  0  0  0  0  0  0  0
    2.9950   -0.1842    0.3743 C   0  0  0  0  0  0  0  0  0  0  0  0
    1.8961   -0.8731    0.9818 O   0  0  0  0  0  0  0  0  0  0  0  0
    0.6974   -0.4530    0.4625 C   0  0  0  0  0  0  0  0  0  0  0  0
   -0.4141   -1.2539    0.7199 C   0  0  0  0  0  0  0  0  0  0  0  0
   -1.6828   -0.8989    0.2407 C   0  0  0  0  0  0  0  0  0  0  0  0
   -2.7498   -1.7933    0.4253 N   0  0  0  0  0  0  0  0  0  0  0  0
   -3.8592    0.8085   -0.4420 H   0  0  0  0  0  0  0  0  0  0  0  0
   -2.9846    1.4947   -1.8530 H   0  0  0  0  0  0  0  0  0  0  0  0
   -3.4732   -0.2339   -1.8530 H   0  0  0  0  0  0  0  0  0  0  0  0
   -0.7843    1.9426   -1.4539 H   0  0  0  0  0  0  0  0  0  0  0  0
    3.6015    1.8209   -0.1045 H   0  0  0  0  0  0  0  0  0  0  0  0
    2.4851    1.6774    1.3070 H   0  0  0  0  0  0  0  0  0  0  0  0
    3.1499   -0.5760   -0.6418 H   0  0  0  0  0  0  0  0  0  0  0  0
    3.8952   -0.3445    0.9858 H   0  0  0  0  0  0  0  0  0  0  0  0
   -0.2942   -2.1765    1.3068 H   0  0  0  0  0  0  0  0  0  0  0  0
   -3.6899   -1.5516    0.0807 H   0  0  0  0  0  0  0  0  0  0  0  0
   -2.5922   -2.6909    0.9053 H   0  0  0  0  0  0  0  0  0  0  0  0
  1  2  1  0
  2  3  2  0
  3  4  1  0
  4  5  1  0
  5  6  1  0
  6  7  1  0
  7  8  1  0
  8  9  1  0
  9 10  1  0
 10 11  2  0
 11 12  1  0
 11  2  1  0
  9  4  2  0
  1 13  1  0
  1 14  1  0
  1 15  1  0
  3 16  1  0
  6 17  1  0
  6 18  1  0
  7 19  1  0
  7 20  1  0
 10 21  1  0
 12 22  1  0
 12 23  1  0
M  END
$$$$
