# Supplementary material for: Data-driven quantum chemical property prediction leveraging 3D conformations with Uni-Mol+
Source: Nat Commun. 2024 Aug 19;15:7104. doi: 10.1038/s41467-024-51321-w (PMC11333583; doi:10.1038/s41467-024-51321-w)
Supplement: Supplementary file 4 — Supplementary Data 1 [file 41467_2024_51321_MOESM4_ESM.zip › Supplementary_Data /conformation_energy_fig3/3445006_2_1.sdf]

     RDKit          3D

 17 18  0  0  0  0  0  0  0  0999 V2000
    3.2591    1.0788    0.1279 O   0  0  0  0  0  0  0  0  0  0  0  0
    2.6595   -0.1258    0.1090 C   0  0  0  0  0  0  0  0  0  0  0  0
    3.3503   -1.1006    0.1416 O   0  0  0  0  0  0  0  0  0  0  0  0
    1.1650   -0.1651    0.0482 C   0  0  0  0  0  0  0  0  0  0  0  0
    0.3645    0.9838    0.0104 C   0  0  0  0  0  0  0  0  0  0  0  0
   -1.0130    0.7909   -0.0449 C   0  0  0  0  0  0  0  0  0  0  0  0
   -2.0724    1.6823   -0.0922 N   0  0  0  0  0  0  0  0  0  0  0  0
   -3.1313    0.9166   -0.1318 C   0  0  0  0  0  0  0  0  0  0  0  0
   -2.8516   -0.4297   -0.1143 N   0  0  0  0  0  0  0  0  0  0  0  0
   -1.4801   -0.5430   -0.0578 C   0  0  0  0  0  0  0  0  0  0  0  0
   -0.7574   -1.6595   -0.0233 N   0  0  0  0  0  0  0  0  0  0  0  0
    0.5556   -1.4433    0.0292 C   0  0  0  0  0  0  0  0  0  0  0  0
    2.7130    1.9041    0.1019 H   0  0  0  0  0  0  0  0  0  0  0  0
    0.8041    1.9920    0.0237 H   0  0  0  0  0  0  0  0  0  0  0  0
   -4.1559    1.3144   -0.1754 H   0  0  0  0  0  0  0  0  0  0  0  0
   -3.5334   -1.2013   -0.1385 H   0  0  0  0  0  0  0  0  0  0  0  0
    1.2156   -2.3227    0.0601 H   0  0  0  0  0  0  0  0  0  0  0  0
  1  2  1  0
  2  3  2  0
  2  4  1  0
  4  5  2  0
  5  6  1  0
  6  7  1  0
  7  8  2  0
  8  9  1  0
  9 10  1  0
 10 11  1  0
 11 12  2  0
 12  4  1  0
 10  6  2  0
  1 13  1  0
  5 14  1  0
  8 15  1  0
  9 16  1  0
 12 17  1  0
M  END
$$$$
