# Supplementary material for: Data-driven quantum chemical property prediction leveraging 3D conformations with Uni-Mol+
Source: Nat Commun. 2024 Aug 19;15:7104. doi: 10.1038/s41467-024-51321-w (PMC11333583; doi:10.1038/s41467-024-51321-w)
Supplement: Supplementary file 4 — Supplementary Data 1 [file 41467_2024_51321_MOESM4_ESM.zip › Supplementary_Data /conformation_energy_fig3/3740286_3_init.sdf]

     RDKit          3D

 15 16  0  0  0  0  0  0  0  0999 V2000
   -2.1860   -0.5136   -0.1077 C   0  0  0  0  0  0  0  0  0  0  0  0
   -2.0688    0.8751   -0.1863 C   0  0  0  0  0  0  0  0  0  0  0  0
   -0.8127    1.4936   -0.1445 C   0  0  0  0  0  0  0  0  0  0  0  0
    0.3321    0.6879   -0.0214 C   0  0  0  0  0  0  0  0  0  0  0  0
    0.1866   -0.6926    0.0548 C   0  0  0  0  0  0  0  0  0  0  0  0
   -1.0569   -1.3308    0.0150 C   0  0  0  0  0  0  0  0  0  0  0  0
    1.4612   -1.1830    0.1666 N   0  0  0  0  0  0  0  0  0  0  0  0
    2.4180   -0.2369    0.1690 N   0  0  0  0  0  0  0  0  0  0  0  0
    1.7265    0.9004    0.0544 C   0  0  0  0  0  0  0  0  0  0  0  0
   -3.1844   -0.9741   -0.1428 H   0  0  0  0  0  0  0  0  0  0  0  0
   -2.9746    1.4918   -0.2823 H   0  0  0  0  0  0  0  0  0  0  0  0
   -0.7242    2.5883   -0.2067 H   0  0  0  0  0  0  0  0  0  0  0  0
   -1.1435   -2.4256    0.0773 H   0  0  0  0  0  0  0  0  0  0  0  0
    1.6690   -2.1890    0.2422 H   0  0  0  0  0  0  0  0  0  0  0  0
    2.1931    1.8960    0.0224 H   0  0  0  0  0  0  0  0  0  0  0  0
  1  2  2  0
  2  3  1  0
  3  4  2  0
  4  5  1  0
  5  6  2  0
  5  7  1  0
  7  8  1  0
  8  9  2  0
  6  1  1  0
  9  4  1  0
  1 10  1  0
  2 11  1  0
  3 12  1  0
  6 13  1  0
  7 14  1  0
  9 15  1  0
M  END
$$$$
