# Supplementary material for: Data-driven quantum chemical property prediction leveraging 3D conformations with Uni-Mol+
Source: Nat Commun. 2024 Aug 19;15:7104. doi: 10.1038/s41467-024-51321-w (PMC11333583; doi:10.1038/s41467-024-51321-w)
Supplement: Supplementary file 4 — Supplementary Data 1 [file 41467_2024_51321_MOESM4_ESM.zip › Supplementary_Data /conformation_energy_fig3/3559595_6_1.sdf]

     RDKit          3D

 18 18  0  0  0  0  0  0  0  0999 V2000
   -0.7780    2.2829    0.4886 O   0  0  0  0  0  0  0  0  0  0  0  0
    0.3209    1.5243    0.2402 C   0  0  0  0  0  0  0  0  0  0  0  0
    1.4414    2.0033    0.2114 O   0  0  0  0  0  0  0  0  0  0  0  0
   -0.0161    0.1208    0.0233 C   0  0  0  0  0  0  0  0  0  0  0  0
   -1.2477   -0.5496    0.0291 C   0  0  0  0  0  0  0  0  0  0  0  0
   -2.6240   -0.0099    0.2666 C   0  0  0  0  0  0  0  0  0  0  0  0
   -0.8942   -1.8798   -0.2453 C   0  0  0  0  0  0  0  0  0  0  0  0
    0.4243   -2.0353   -0.4080 N   0  0  0  0  0  0  0  0  0  0  0  0
    0.9493   -0.8200   -0.2440 N   0  0  0  0  0  0  0  0  0  0  0  0
    2.3946   -0.6493   -0.3613 C   0  0  0  0  0  0  0  0  0  0  0  0
   -1.6750    1.8644    0.5053 H   0  0  0  0  0  0  0  0  0  0  0  0
   -2.8079    0.0622    1.3487 H   0  0  0  0  0  0  0  0  0  0  0  0
   -2.7097    0.9885   -0.1872 H   0  0  0  0  0  0  0  0  0  0  0  0
   -3.3655   -0.6839   -0.1872 H   0  0  0  0  0  0  0  0  0  0  0  0
   -1.6205   -2.7027   -0.3185 H   0  0  0  0  0  0  0  0  0  0  0  0
    2.8403   -0.5967    0.6430 H   0  0  0  0  0  0  0  0  0  0  0  0
    2.8216   -1.5033   -0.9076 H   0  0  0  0  0  0  0  0  0  0  0  0
    2.6109    0.2806   -0.9076 H   0  0  0  0  0  0  0  0  0  0  0  0
  1  2  1  0
  2  3  2  0
  2  4  1  0
  4  5  2  0
  5  6  1  0
  5  7  1  0
  7  8  2  0
  8  9  1  0
  9 10  1  0
  9  4  1  0
  1 11  1  0
  6 12  1  0
  6 13  1  0
  6 14  1  0
  7 15  1  0
 10 16  1  0
 10 17  1  0
 10 18  1  0
M  END
$$$$
