# Supplementary material for: Data-driven quantum chemical property prediction leveraging 3D conformations with Uni-Mol+
Source: Nat Commun. 2024 Aug 19;15:7104. doi: 10.1038/s41467-024-51321-w (PMC11333583; doi:10.1038/s41467-024-51321-w)
Supplement: Supplementary file 4 — Supplementary Data 1 [file 41467_2024_51321_MOESM4_ESM.zip › Supplementary_Data /conformation_energy_fig3/3699559_1_1.sdf]

     RDKit          3D

 12 12  0  0  0  0  0  0  0  0999 V2000
   -1.7091   -2.1371   -0.0209 F   0  0  0  0  0  0  0  0  0  0  0  0
   -0.8874   -1.0738   -0.0109 C   0  0  0  0  0  0  0  0  0  0  0  0
   -1.4447    0.1987   -0.0200 C   0  0  0  0  0  0  0  0  0  0  0  0
   -0.5646    1.2735   -0.0092 C   0  0  0  0  0  0  0  0  0  0  0  0
   -1.0688    2.5191   -0.0176 F   0  0  0  0  0  0  0  0  0  0  0  0
    0.8176    1.1184    0.0099 C   0  0  0  0  0  0  0  0  0  0  0  0
    1.3204   -0.1816    0.0183 C   0  0  0  0  0  0  0  0  0  0  0  0
    0.4854   -1.2975    0.0082 C   0  0  0  0  0  0  0  0  0  0  0  0
    3.0571   -0.4204    0.0423 Cl  0  0  0  0  0  0  0  0  0  0  0  0
   -2.5343    0.3485   -0.0351 H   0  0  0  0  0  0  0  0  0  0  0  0
    1.4891    1.9896    0.0180 H   0  0  0  0  0  0  0  0  0  0  0  0
    0.8968   -2.3177    0.0150 H   0  0  0  0  0  0  0  0  0  0  0  0
  1  2  1  0
  2  3  2  0
  3  4  1  0
  4  5  1  0
  4  6  2  0
  6  7  1  0
  7  8  2  0
  7  9  1  0
  8  2  1  0
  3 10  1  0
  6 11  1  0
  8 12  1  0
M  END
$$$$
