# Supplementary material for: Data-driven quantum chemical property prediction leveraging 3D conformations with Uni-Mol+
Source: Nat Commun. 2024 Aug 19;15:7104. doi: 10.1038/s41467-024-51321-w (PMC11333583; doi:10.1038/s41467-024-51321-w)
Supplement: Supplementary file 4 — Supplementary Data 1 [file 41467_2024_51321_MOESM4_ESM.zip › Supplementary_Data /conformation_energy_fig3/3711447_4_1.sdf]

     RDKit          3D

 29 30  0  0  0  0  0  0  0  0999 V2000
    5.5394   -0.2743    1.8943 C   0  0  0  0  0  0  0  0  0  0  0  0
    5.0985   -0.3053    0.4252 C   0  0  0  0  0  0  0  0  0  0  0  0
    3.5951   -0.2163    0.2656 C   0  0  0  0  0  0  0  0  0  0  0  0
    2.9480    1.0212    0.1704 C   0  0  0  0  0  0  0  0  0  0  0  0
    1.5661    1.1083    0.0388 C   0  0  0  0  0  0  0  0  0  0  0  0
    0.7677   -0.0455    0.0137 C   0  0  0  0  0  0  0  0  0  0  0  0
    1.4148   -1.2870    0.1277 C   0  0  0  0  0  0  0  0  0  0  0  0
    2.7966   -1.3662    0.2551 C   0  0  0  0  0  0  0  0  0  0  0  0
   -0.7018    0.0411   -0.1419 C   0  0  0  0  0  0  0  0  0  0  0  0
   -1.5606   -0.7378    0.6538 C   0  0  0  0  0  0  0  0  0  0  0  0
   -2.9399   -0.6507    0.5230 C   0  0  0  0  0  0  0  0  0  0  0  0
   -3.5030    0.2010   -0.4409 C   0  0  0  0  0  0  0  0  0  0  0  0
   -2.6593    0.9707   -1.2561 C   0  0  0  0  0  0  0  0  0  0  0  0
   -1.2830    0.9017   -1.0916 C   0  0  0  0  0  0  0  0  0  0  0  0
   -4.9282    0.2856   -0.5914 C   0  0  0  0  0  0  0  0  0  0  0  0
   -6.0872    0.3524   -0.7128 N   0  0  0  0  0  0  0  0  0  0  0  0
    4.6541   -0.3366    2.5442 H   0  0  0  0  0  0  0  0  0  0  0  0
    6.2032   -1.1279    2.0960 H   0  0  0  0  0  0  0  0  0  0  0  0
    6.0770    0.6640    2.0960 H   0  0  0  0  0  0  0  0  0  0  0  0
    5.5593    0.5450   -0.0988 H   0  0  0  0  0  0  0  0  0  0  0  0
    5.4219   -1.2673    0.0009 H   0  0  0  0  0  0  0  0  0  0  0  0
    3.5451    1.9446    0.2003 H   0  0  0  0  0  0  0  0  0  0  0  0
    1.0917    2.0970   -0.0470 H   0  0  0  0  0  0  0  0  0  0  0  0
    0.8185   -2.2113    0.1160 H   0  0  0  0  0  0  0  0  0  0  0  0
    3.2729   -2.3532    0.3497 H   0  0  0  0  0  0  0  0  0  0  0  0
   -1.1313   -1.4291    1.3939 H   0  0  0  0  0  0  0  0  0  0  0  0
   -3.5925   -1.2497    1.1753 H   0  0  0  0  0  0  0  0  0  0  0  0
   -3.0888    1.6289   -2.0258 H   0  0  0  0  0  0  0  0  0  0  0  0
   -0.6334    1.5324   -1.7161 H   0  0  0  0  0  0  0  0  0  0  0  0
  1  2  1  0
  2  3  1  0
  3  4  2  0
  4  5  1  0
  5  6  2  0
  6  7  1  0
  7  8  2  0
  6  9  1  0
  9 10  2  0
 10 11  1  0
 11 12  2  0
 12 13  1  0
 13 14  2  0
 12 15  1  0
 15 16  3  0
  8  3  1  0
 14  9  1  0
  1 17  1  0
  1 18  1  0
  1 19  1  0
  2 20  1  0
  2 21  1  0
  4 22  1  0
  5 23  1  0
  7 24  1  0
  8 25  1  0
 10 26  1  0
 11 27  1  0
 13 28  1  0
 14 29  1  0
M  END
$$$$
