# Supplementary material for: Data-driven quantum chemical property prediction leveraging 3D conformations with Uni-Mol+
Source: Nat Commun. 2024 Aug 19;15:7104. doi: 10.1038/s41467-024-51321-w (PMC11333583; doi:10.1038/s41467-024-51321-w)
Supplement: Supplementary file 4 — Supplementary Data 1 [file 41467_2024_51321_MOESM4_ESM.zip › Supplementary_Data /conformation_energy_fig3/3603131_5_init.sdf]

     RDKit          3D

 17 18  0  0  0  0  0  0  0  0999 V2000
    4.0478    1.6000   -0.3771 N   0  0  0  0  0  0  0  0  0  0  0  0
    3.0311    1.0461   -0.2798 C   0  0  0  0  0  0  0  0  0  0  0  0
    1.7857    0.3514   -0.1604 C   0  0  0  0  0  0  0  0  0  0  0  0
    0.6738    1.1338   -0.0773 N   0  0  0  0  0  0  0  0  0  0  0  0
   -0.5079    0.4963    0.0356 C   0  0  0  0  0  0  0  0  0  0  0  0
   -1.6771    1.2381    0.1243 C   0  0  0  0  0  0  0  0  0  0  0  0
   -2.9129    0.6074    0.2419 C   0  0  0  0  0  0  0  0  0  0  0  0
   -4.3478    1.5479    0.3504 Cl  0  0  0  0  0  0  0  0  0  0  0  0
   -2.9916   -0.7791    0.2719 C   0  0  0  0  0  0  0  0  0  0  0  0
   -1.8205   -1.5332    0.1832 C   0  0  0  0  0  0  0  0  0  0  0  0
   -0.5792   -0.9222    0.0656 C   0  0  0  0  0  0  0  0  0  0  0  0
    0.5274   -1.6836   -0.0174 N   0  0  0  0  0  0  0  0  0  0  0  0
    1.7068   -1.0284   -0.1304 C   0  0  0  0  0  0  0  0  0  0  0  0
    3.0644   -2.0745   -0.2305 Cl  0  0  0  0  0  0  0  0  0  0  0  0
   -1.6272    2.3368    0.1015 H   0  0  0  0  0  0  0  0  0  0  0  0
   -3.9676   -1.2779    0.3646 H   0  0  0  0  0  0  0  0  0  0  0  0
   -1.8820   -2.6312    0.2069 H   0  0  0  0  0  0  0  0  0  0  0  0
  1  2  3  0
  2  3  1  0
  3  4  2  0
  4  5  1  0
  5  6  2  0
  6  7  1  0
  7  8  1  0
  7  9  2  0
  9 10  1  0
 10 11  2  0
 11 12  1  0
 12 13  2  0
 13 14  1  0
 13  3  1  0
 11  5  1  0
  6 15  1  0
  9 16  1  0
 10 17  1  0
M  END
$$$$
