# Supplementary material for: Data-driven quantum chemical property prediction leveraging 3D conformations with Uni-Mol+
Source: Nat Commun. 2024 Aug 19;15:7104. doi: 10.1038/s41467-024-51321-w (PMC11333583; doi:10.1038/s41467-024-51321-w)
Supplement: Supplementary file 4 — Supplementary Data 1 [file 41467_2024_51321_MOESM4_ESM.zip › Supplementary_Data /conformation_energy_fig3/3705750_8_init.sdf]

     RDKit          3D

 25 26  0  0  0  0  0  0  0  0999 V2000
   -2.1874   -1.0938    2.3273 C   0  0  0  0  0  0  0  0  0  0  0  0
   -2.2527   -0.0445    1.2689 C   0  0  0  0  0  0  0  0  0  0  0  0
   -3.1284    0.9167    1.2616 N   0  0  0  0  0  0  0  0  0  0  0  0
   -2.8807    1.6464    0.1304 N   0  0  0  0  0  0  0  0  0  0  0  0
   -1.8279    1.1869   -0.6461 C   0  0  0  0  0  0  0  0  0  0  0  0
   -1.4128    1.6607   -1.6886 O   0  0  0  0  0  0  0  0  0  0  0  0
   -1.3003   -0.0258    0.0897 C   0  0  1  0  0  0  0  0  0  0  0  0
    0.1182    0.1816    0.5222 C   0  0  0  0  0  0  0  0  0  0  0  0
    1.2331   -0.2861   -0.0570 C   0  0  0  0  0  0  0  0  0  0  0  0
    2.5776   -0.0301    0.5166 C   0  0  0  0  0  0  0  0  0  0  0  0
    2.8523    0.5970    1.5196 O   0  0  0  0  0  0  0  0  0  0  0  0
    3.4193   -0.6956   -0.3565 N   0  0  0  0  0  0  0  0  0  0  0  0
    2.7935   -1.3266   -1.4104 N   0  0  0  0  0  0  0  0  0  0  0  0
    1.5138   -1.0917   -1.2637 C   0  0  0  0  0  0  0  0  0  0  0  0
    0.4824   -1.5950   -2.2143 C   0  0  0  0  0  0  0  0  0  0  0  0
   -2.2171   -0.6174    3.3183 H   0  0  0  0  0  0  0  0  0  0  0  0
   -3.0449   -1.7747    2.2220 H   0  0  0  0  0  0  0  0  0  0  0  0
   -1.2521   -1.6631    2.2220 H   0  0  0  0  0  0  0  0  0  0  0  0
   -3.4356    2.4757   -0.1252 H   0  0  0  0  0  0  0  0  0  0  0  0
   -1.2705   -0.9578   -0.4938 H   0  0  0  0  0  0  0  0  0  0  0  0
    0.2632    0.7923    1.4256 H   0  0  0  0  0  0  0  0  0  0  0  0
    4.4411   -0.7181   -0.2283 H   0  0  0  0  0  0  0  0  0  0  0  0
   -0.3660   -2.0090   -1.6494 H   0  0  0  0  0  0  0  0  0  0  0  0
    0.1320   -0.7666   -2.8475 H   0  0  0  0  0  0  0  0  0  0  0  0
    0.9197   -2.3810   -2.8475 H   0  0  0  0  0  0  0  0  0  0  0  0
  1  2  1  0
  2  3  2  0
  3  4  1  0
  4  5  1  0
  5  6  2  0
  5  7  1  0
  7  8  1  0
  8  9  2  0
  9 10  1  0
 10 11  2  0
 10 12  1  0
 12 13  1  0
 13 14  2  0
 14 15  1  0
  7  2  1  0
 14  9  1  0
  1 16  1  0
  1 17  1  0
  1 18  1  0
  4 19  1  0
  7 20  1  6
  8 21  1  0
 12 22  1  0
 15 23  1  0
 15 24  1  0
 15 25  1  0
M  END
$$$$
