# Supplementary material for: Data-driven quantum chemical property prediction leveraging 3D conformations with Uni-Mol+
Source: Nat Commun. 2024 Aug 19;15:7104. doi: 10.1038/s41467-024-51321-w (PMC11333583; doi:10.1038/s41467-024-51321-w)
Supplement: Supplementary file 4 — Supplementary Data 1 [file 41467_2024_51321_MOESM4_ESM.zip › Supplementary_Data /conformation_energy_fig3/3623996_7_1.sdf]

     RDKit          3D

 25 25  0  0  0  0  0  0  0  0999 V2000
   -3.7069   -0.0744    1.1478 C   0  0  0  0  0  0  0  0  0  0  0  0
   -2.8099    1.1231    0.7991 C   0  0  2  0  0  0  0  0  0  0  0  0
   -1.4199    0.7800    1.0412 O   0  0  0  0  0  0  0  0  0  0  0  0
   -0.7610    0.2087   -0.0082 C   0  0  0  0  0  0  0  0  0  0  0  0
   -1.2683   -0.0365   -1.0838 O   0  0  0  0  0  0  0  0  0  0  0  0
    0.5259   -0.0491    0.3820 N   0  0  0  0  0  0  0  0  0  0  0  0
    1.5669   -0.6527   -0.3559 C   0  0  0  0  0  0  0  0  0  0  0  0
    2.8057   -0.7871    0.2791 C   0  0  0  0  0  0  0  0  0  0  0  0
    3.8664   -1.4085   -0.3708 C   0  0  0  0  0  0  0  0  0  0  0  0
    3.7150   -1.8868   -1.6749 C   0  0  0  0  0  0  0  0  0  0  0  0
    2.4839   -1.7319   -2.3123 C   0  0  0  0  0  0  0  0  0  0  0  0
    1.4131   -1.1115   -1.6726 C   0  0  0  0  0  0  0  0  0  0  0  0
   -3.1006    2.2984    1.6243 C   0  0  0  0  0  0  0  0  0  0  0  0
   -3.3768    3.2596    2.2992 C   0  0  0  0  0  0  0  0  0  0  0  0
   -3.7799   -0.1718    2.2410 H   0  0  0  0  0  0  0  0  0  0  0  0
   -4.7104    0.0841    0.7260 H   0  0  0  0  0  0  0  0  0  0  0  0
   -3.2728   -0.9929    0.7260 H   0  0  0  0  0  0  0  0  0  0  0  0
   -3.0033    1.3590   -0.2578 H   0  0  0  0  0  0  0  0  0  0  0  0
    0.7665    0.2354    1.3423 H   0  0  0  0  0  0  0  0  0  0  0  0
    2.9419   -0.3988    1.2992 H   0  0  0  0  0  0  0  0  0  0  0  0
    4.8309   -1.5244    0.1452 H   0  0  0  0  0  0  0  0  0  0  0  0
    4.5533   -2.3776   -2.1909 H   0  0  0  0  0  0  0  0  0  0  0  0
    2.3563   -2.1065   -3.3386 H   0  0  0  0  0  0  0  0  0  0  0  0
    0.4543   -0.9824   -2.1960 H   0  0  0  0  0  0  0  0  0  0  0  0
   -3.6286    4.1359    2.9145 H   0  0  0  0  0  0  0  0  0  0  0  0
  1  2  1  0
  2  3  1  0
  3  4  1  0
  4  5  2  0
  4  6  1  0
  6  7  1  0
  7  8  2  0
  8  9  1  0
  9 10  2  0
 10 11  1  0
 11 12  2  0
  2 13  1  0
 13 14  3  0
 12  7  1  0
  1 15  1  0
  1 16  1  0
  1 17  1  0
  2 18  1  6
  6 19  1  0
  8 20  1  0
  9 21  1  0
 10 22  1  0
 11 23  1  0
 12 24  1  0
 14 25  1  0
M  END
$$$$
