# Supplementary material for: Data-driven quantum chemical property prediction leveraging 3D conformations with Uni-Mol+
Source: Nat Commun. 2024 Aug 19;15:7104. doi: 10.1038/s41467-024-51321-w (PMC11333583; doi:10.1038/s41467-024-51321-w)
Supplement: Supplementary file 4 — Supplementary Data 1 [file 41467_2024_51321_MOESM4_ESM.zip › Supplementary_Data /conformation_energy_fig3/3514754_7_1.sdf]

     RDKit          3D

  8  7  0  0  0  0  0  0  0  0999 V2000
   -1.2670   -0.5887   -0.1703 N   0  0  0  0  0  0  0  0  0  0  0  0
   -0.1001    0.1388   -0.0540 C   0  0  0  0  0  0  0  0  0  0  0  0
    0.0845    1.3711   -0.2933 N   0  0  0  0  0  0  0  0  0  0  0  0
    1.2728   -0.8912    0.5071 S   0  0  0  0  0  0  0  0  0  0  0  0
   -1.2731   -1.5926    0.0597 H   0  0  0  0  0  0  0  0  0  0  0  0
   -2.1319   -0.1277   -0.4872 H   0  0  0  0  0  0  0  0  0  0  0  0
    1.0176    1.7870   -0.1620 H   0  0  0  0  0  0  0  0  0  0  0  0
    1.2989   -0.9108    1.8767 H   0  0  0  0  0  0  0  0  0  0  0  0
  1  2  1  0
  2  3  2  3
  2  4  1  0
  1  5  1  0
  1  6  1  0
  3  7  1  0
  4  8  1  0
M  END
$$$$
