# Supplementary material for: Data-driven quantum chemical property prediction leveraging 3D conformations with Uni-Mol+
Source: Nat Commun. 2024 Aug 19;15:7104. doi: 10.1038/s41467-024-51321-w (PMC11333583; doi:10.1038/s41467-024-51321-w)
Supplement: Supplementary file 4 — Supplementary Data 1 [file 41467_2024_51321_MOESM4_ESM.zip › Supplementary_Data /conformation_energy_fig3/3501175_1_1.sdf]

     RDKit          3D

 22 22  0  0  0  0  0  0  0  0999 V2000
   -3.3550    1.3447   -0.8168 C   0  0  0  0  0  0  0  0  0  0  0  0
   -2.9583    0.0983   -0.1777 N   0  0  0  0  0  0  0  0  0  0  0  0
   -1.6525   -0.1973    0.0367 C   0  0  0  0  0  0  0  0  0  0  0  0
   -0.6844    0.5598   -0.3759 N   0  0  0  0  0  0  0  0  0  0  0  0
    0.6030    0.1829   -0.1022 C   0  0  0  0  0  0  0  0  0  0  0  0
    0.8643   -0.8562    0.7343 O   0  0  0  0  0  0  0  0  0  0  0  0
    2.2658   -1.0106    0.8629 N   0  0  0  0  0  0  0  0  0  0  0  0
    2.7840   -0.0918    0.0758 C   0  0  0  0  0  0  0  0  0  0  0  0
    1.7865    0.7030   -0.5559 C   0  0  0  0  0  0  0  0  0  0  0  0
    4.2773    0.0098   -0.0502 C   0  0  0  0  0  0  0  0  0  0  0  0
   -4.0174   -0.7203    0.3859 C   0  0  0  0  0  0  0  0  0  0  0  0
   -3.5931    2.0925   -0.0459 H   0  0  0  0  0  0  0  0  0  0  0  0
   -2.5301    1.7141   -1.4437 H   0  0  0  0  0  0  0  0  0  0  0  0
   -4.2418    1.1693   -1.4437 H   0  0  0  0  0  0  0  0  0  0  0  0
   -1.4040   -1.1186    0.5839 H   0  0  0  0  0  0  0  0  0  0  0  0
    1.9326    1.5435   -1.2504 H   0  0  0  0  0  0  0  0  0  0  0  0
    4.7286    0.0405    0.9525 H   0  0  0  0  0  0  0  0  0  0  0  0
    4.6593   -0.8645   -0.5977 H   0  0  0  0  0  0  0  0  0  0  0  0
    4.5374    0.9277   -0.5977 H   0  0  0  0  0  0  0  0  0  0  0  0
   -3.9664   -0.6809    1.4840 H   0  0  0  0  0  0  0  0  0  0  0  0
   -4.9933   -0.3394    0.0503 H   0  0  0  0  0  0  0  0  0  0  0  0
   -3.8947   -1.7606    0.0503 H   0  0  0  0  0  0  0  0  0  0  0  0
  1  2  1  0
  2  3  1  0
  3  4  2  0
  4  5  1  0
  5  6  1  0
  6  7  1  0
  7  8  2  0
  8  9  1  0
  8 10  1  0
  2 11  1  0
  9  5  2  0
  1 12  1  0
  1 13  1  0
  1 14  1  0
  3 15  1  0
  9 16  1  0
 10 17  1  0
 10 18  1  0
 10 19  1  0
 11 20  1  0
 11 21  1  0
 11 22  1  0
M  END
$$$$
