# Supplementary material for: Data-driven quantum chemical property prediction leveraging 3D conformations with Uni-Mol+
Source: Nat Commun. 2024 Aug 19;15:7104. doi: 10.1038/s41467-024-51321-w (PMC11333583; doi:10.1038/s41467-024-51321-w)
Supplement: Supplementary file 4 — Supplementary Data 1 [file 41467_2024_51321_MOESM4_ESM.zip › Supplementary_Data /conformation_energy_fig3/3493900_3_1.sdf]

     RDKit          3D

 15 16  0  0  0  0  0  0  0  0999 V2000
    3.6536   -1.0616   -0.4764 Cl  0  0  0  0  0  0  0  0  0  0  0  0
    1.9725   -0.7467   -0.2182 C   0  0  0  0  0  0  0  0  0  0  0  0
    0.9174   -2.0771    0.2870 S   0  0  0  0  0  0  0  0  0  0  0  0
   -0.4164   -0.9286    0.2901 C   0  0  0  0  0  0  0  0  0  0  0  0
    0.0794    0.3401   -0.0919 C   0  0  0  0  0  0  0  0  0  0  0  0
    1.4348    0.4063   -0.3719 N   0  0  0  0  0  0  0  0  0  0  0  0
   -0.8122    1.4302   -0.1623 C   0  0  0  0  0  0  0  0  0  0  0  0
   -0.3104    2.6365   -0.5315 O   0  0  0  0  0  0  0  0  0  0  0  0
   -2.1538    1.2151    0.1485 C   0  0  0  0  0  0  0  0  0  0  0  0
   -2.6153   -0.0553    0.5241 C   0  0  0  0  0  0  0  0  0  0  0  0
   -1.7592   -1.1479    0.6020 C   0  0  0  0  0  0  0  0  0  0  0  0
   -0.9076    3.4238   -0.5915 H   0  0  0  0  0  0  0  0  0  0  0  0
   -2.8623    2.0551    0.0984 H   0  0  0  0  0  0  0  0  0  0  0  0
   -3.6806   -0.1902    0.7629 H   0  0  0  0  0  0  0  0  0  0  0  0
   -2.1244   -2.1427    0.8969 H   0  0  0  0  0  0  0  0  0  0  0  0
  1  2  1  0
  2  3  1  0
  3  4  1  0
  4  5  2  0
  5  6  1  0
  5  7  1  0
  7  8  1  0
  7  9  2  0
  9 10  1  0
 10 11  2  0
  6  2  2  0
 11  4  1  0
  8 12  1  0
  9 13  1  0
 10 14  1  0
 11 15  1  0
M  END
$$$$
