# Supplementary material for: Data-driven quantum chemical property prediction leveraging 3D conformations with Uni-Mol+
Source: Nat Commun. 2024 Aug 19;15:7104. doi: 10.1038/s41467-024-51321-w (PMC11333583; doi:10.1038/s41467-024-51321-w)
Supplement: Supplementary file 4 — Supplementary Data 1 [file 41467_2024_51321_MOESM4_ESM.zip › Supplementary_Data /conformation_energy_fig3/3721654_6_init.sdf]

     RDKit          3D

 18 18  0  0  0  0  0  0  0  0999 V2000
   -2.5399    0.7704    0.1335 C   0  0  0  0  0  0  0  0  0  0  0  0
   -1.2240    0.0591   -0.0306 C   0  0  0  0  0  0  0  0  0  0  0  0
   -1.2339   -1.2835   -0.4395 C   0  0  0  0  0  0  0  0  0  0  0  0
   -0.0436   -1.9866   -0.6061 C   0  0  0  0  0  0  0  0  0  0  0  0
    1.1759   -1.3586   -0.3666 C   0  0  0  0  0  0  0  0  0  0  0  0
    1.2250   -0.0172    0.0434 C   0  0  0  0  0  0  0  0  0  0  0  0
    0.0151    0.6886    0.2101 C   0  0  0  0  0  0  0  0  0  0  0  0
    0.0552    2.5166    0.7678 Br  0  0  0  0  0  0  0  0  0  0  0  0
    2.5702    0.6112    0.2880 C   0  0  0  0  0  0  0  0  0  0  0  0
   -2.7611    0.8900    1.2044 H   0  0  0  0  0  0  0  0  0  0  0  0
   -2.4832    1.7608   -0.3420 H   0  0  0  0  0  0  0  0  0  0  0  0
   -3.3374    0.1806   -0.3420 H   0  0  0  0  0  0  0  0  0  0  0  0
   -2.1934   -1.7864   -0.6306 H   0  0  0  0  0  0  0  0  0  0  0  0
   -0.0666   -3.0385   -0.9270 H   0  0  0  0  0  0  0  0  0  0  0  0
    2.1121   -1.9205   -0.5004 H   0  0  0  0  0  0  0  0  0  0  0  0
    2.7453    0.6930    1.3709 H   0  0  0  0  0  0  0  0  0  0  0  0
    3.3545   -0.0137   -0.1640 H   0  0  0  0  0  0  0  0  0  0  0  0
    2.5943    1.6138   -0.1640 H   0  0  0  0  0  0  0  0  0  0  0  0
  1  2  1  0
  2  3  2  0
  3  4  1  0
  4  5  2  0
  5  6  1  0
  6  7  2  0
  7  8  1  0
  6  9  1  0
  7  2  1  0
  1 10  1  0
  1 11  1  0
  1 12  1  0
  3 13  1  0
  4 14  1  0
  5 15  1  0
  9 16  1  0
  9 17  1  0
  9 18  1  0
M  END
$$$$
