# Supplementary material for: Data-driven quantum chemical property prediction leveraging 3D conformations with Uni-Mol+
Source: Nat Commun. 2024 Aug 19;15:7104. doi: 10.1038/s41467-024-51321-w (PMC11333583; doi:10.1038/s41467-024-51321-w)
Supplement: Supplementary file 4 — Supplementary Data 1 [file 41467_2024_51321_MOESM4_ESM.zip › Supplementary_Data /conformation_energy_fig3/3740286_8_1.sdf]

     RDKit          3D

 15 16  0  0  0  0  0  0  0  0999 V2000
   -2.1773   -0.5196   -0.1067 C   0  0  0  0  0  0  0  0  0  0  0  0
   -2.0579    0.8881   -0.1864 C   0  0  0  0  0  0  0  0  0  0  0  0
   -0.8183    1.5043   -0.1455 C   0  0  0  0  0  0  0  0  0  0  0  0
    0.3281    0.6972   -0.0223 C   0  0  0  0  0  0  0  0  0  0  0  0
    0.1866   -0.7116    0.0560 C   0  0  0  0  0  0  0  0  0  0  0  0
   -1.0693   -1.3408    0.0149 C   0  0  0  0  0  0  0  0  0  0  0  0
    1.4570   -1.2016    0.1675 N   0  0  0  0  0  0  0  0  0  0  0  0
    2.4030   -0.2245    0.1673 N   0  0  0  0  0  0  0  0  0  0  0  0
    1.7399    0.9115    0.0545 C   0  0  0  0  0  0  0  0  0  0  0  0
   -3.1784   -0.9741   -0.1425 H   0  0  0  0  0  0  0  0  0  0  0  0
   -2.9647    1.5033   -0.2824 H   0  0  0  0  0  0  0  0  0  0  0  0
   -0.7317    2.5991   -0.2078 H   0  0  0  0  0  0  0  0  0  0  0  0
   -1.1675   -2.4347    0.0765 H   0  0  0  0  0  0  0  0  0  0  0  0
    1.6753   -2.2053    0.2436 H   0  0  0  0  0  0  0  0  0  0  0  0
    2.2157    1.9028    0.0234 H   0  0  0  0  0  0  0  0  0  0  0  0
  1  2  2  0
  2  3  1  0
  3  4  2  0
  4  5  1  0
  5  6  2  0
  5  7  1  0
  7  8  1  0
  8  9  2  0
  6  1  1  0
  9  4  1  0
  1 10  1  0
  2 11  1  0
  3 12  1  0
  6 13  1  0
  7 14  1  0
  9 15  1  0
M  END
$$$$
