# Supplementary material for: Data-driven quantum chemical property prediction leveraging 3D conformations with Uni-Mol+
Source: Nat Commun. 2024 Aug 19;15:7104. doi: 10.1038/s41467-024-51321-w (PMC11333583; doi:10.1038/s41467-024-51321-w)
Supplement: Supplementary file 4 — Supplementary Data 1 [file 41467_2024_51321_MOESM4_ESM.zip › Supplementary_Data /conformation_energy_fig3/3563717_6_init.sdf]

     RDKit          3D

 25 27  0  0  0  0  0  0  0  0999 V2000
    5.2209   -0.4195   -0.0554 N   0  0  0  0  0  0  0  0  0  0  0  0
    3.8666   -0.2489   -0.3772 C   0  0  0  0  0  0  0  0  0  0  0  0
    3.5115    0.4641   -1.5342 C   0  0  0  0  0  0  0  0  0  0  0  0
    2.1774    0.7632   -1.8463 C   0  0  0  0  0  0  0  0  0  0  0  0
    1.2385    0.3483   -0.9136 C   0  0  0  0  0  0  0  0  0  0  0  0
    1.5388   -0.3080    0.2664 C   0  0  0  0  0  0  0  0  0  0  0  0
    2.8790   -0.5954    0.5603 C   0  0  0  0  0  0  0  0  0  0  0  0
    0.3859   -0.5566    0.9691 N   0  0  0  0  0  0  0  0  0  0  0  0
   -0.5678   -0.0528    0.1977 C   0  0  0  0  0  0  0  0  0  0  0  0
   -0.1118    0.5154   -0.9689 O   0  0  0  0  0  0  0  0  0  0  0  0
   -2.0143   -0.0224    0.4250 C   0  0  0  0  0  0  0  0  0  0  0  0
   -2.5576   -0.5636    1.5881 C   0  0  0  0  0  0  0  0  0  0  0  0
   -3.9375   -0.5177    1.7714 C   0  0  0  0  0  0  0  0  0  0  0  0
   -4.7336    0.0647    0.7927 C   0  0  0  0  0  0  0  0  0  0  0  0
   -4.1153    0.5795   -0.3345 C   0  0  0  0  0  0  0  0  0  0  0  0
   -2.7808    0.5496   -0.5406 N   0  0  0  0  0  0  0  0  0  0  0  0
    5.4872   -0.9414    0.7917 H   0  0  0  0  0  0  0  0  0  0  0  0
    5.9493   -0.0228   -0.6661 H   0  0  0  0  0  0  0  0  0  0  0  0
    4.3057    0.7988   -2.2177 H   0  0  0  0  0  0  0  0  0  0  0  0
    1.8947    1.2913   -2.7689 H   0  0  0  0  0  0  0  0  0  0  0  0
    3.1525   -1.0834    1.5074 H   0  0  0  0  0  0  0  0  0  0  0  0
   -1.9074   -1.0197    2.3492 H   0  0  0  0  0  0  0  0  0  0  0  0
   -4.3920   -0.9377    2.6808 H   0  0  0  0  0  0  0  0  0  0  0  0
   -5.8261    0.1154    0.9101 H   0  0  0  0  0  0  0  0  0  0  0  0
   -4.7482    1.0400   -1.1074 H   0  0  0  0  0  0  0  0  0  0  0  0
  1  2  1  0
  2  3  2  0
  3  4  1  0
  4  5  2  0
  5  6  1  0
  6  7  2  0
  6  8  1  0
  8  9  2  0
  9 10  1  0
  9 11  1  0
 11 12  2  0
 12 13  1  0
 13 14  2  0
 14 15  1  0
 15 16  2  0
  7  2  1  0
 16 11  1  0
 10  5  1  0
  1 17  1  0
  1 18  1  0
  3 19  1  0
  4 20  1  0
  7 21  1  0
 12 22  1  0
 13 23  1  0
 14 24  1  0
 15 25  1  0
M  END
$$$$
