# Supplementary material for: Data-driven quantum chemical property prediction leveraging 3D conformations with Uni-Mol+
Source: Nat Commun. 2024 Aug 19;15:7104. doi: 10.1038/s41467-024-51321-w (PMC11333583; doi:10.1038/s41467-024-51321-w)
Supplement: Supplementary file 4 — Supplementary Data 1 [file 41467_2024_51321_MOESM4_ESM.zip › Supplementary_Data /conformation_energy_fig3/3468771_1_init.sdf]

     RDKit          3D

 32 33  0  0  0  0  0  0  0  0999 V2000
   -2.4499   -1.7114    0.4597 C   0  0  0  0  0  0  0  0  0  0  0  0
   -1.9045   -0.5505   -0.3853 C   0  0  1  0  0  0  0  0  0  0  0  0
   -2.6849    0.8049   -0.2306 C   0  0  0  0  0  0  0  0  0  0  0  0
   -2.0768    1.8822   -1.1560 C   0  0  0  0  0  0  0  0  0  0  0  0
   -4.1571    0.6105   -0.6571 C   0  0  0  0  0  0  0  0  0  0  0  0
   -2.6776    1.3455    1.2117 C   0  0  0  0  0  0  0  0  0  0  0  0
   -0.4568   -0.4232   -0.1905 N   0  0  0  0  0  0  0  0  0  0  0  0
    0.3701   -0.4228   -1.2525 N   0  0  0  0  0  0  0  0  0  0  0  0
    1.5779   -0.3113   -0.6782 C   0  0  0  0  0  0  0  0  0  0  0  0
    1.3950   -0.2635    0.7759 C   0  0  0  0  0  0  0  0  0  0  0  0
    0.0820   -0.3476    1.0396 N   0  0  0  0  0  0  0  0  0  0  0  0
    2.4777   -0.1495    1.6653 C   0  0  0  0  0  0  0  0  0  0  0  0
    3.7397   -0.0852    1.0427 C   0  0  0  0  0  0  0  0  0  0  0  0
    3.9171   -0.1316   -0.3672 C   0  0  0  0  0  0  0  0  0  0  0  0
    2.8480   -0.2462   -1.2773 C   0  0  0  0  0  0  0  0  0  0  0  0
   -2.3375   -1.4722    1.5274 H   0  0  0  0  0  0  0  0  0  0  0  0
   -3.5143   -1.8648    0.2284 H   0  0  0  0  0  0  0  0  0  0  0  0
   -1.8885   -2.6287    0.2284 H   0  0  0  0  0  0  0  0  0  0  0  0
   -2.0873   -0.8112   -1.4382 H   0  0  0  0  0  0  0  0  0  0  0  0
   -1.6271    2.6788   -0.5451 H   0  0  0  0  0  0  0  0  0  0  0  0
   -1.3030    1.4259   -1.7908 H   0  0  0  0  0  0  0  0  0  0  0  0
   -2.8673    2.3090   -1.7908 H   0  0  0  0  0  0  0  0  0  0  0  0
   -4.7902    0.5268    0.2385 H   0  0  0  0  0  0  0  0  0  0  0  0
   -4.4822    1.4735   -1.2567 H   0  0  0  0  0  0  0  0  0  0  0  0
   -4.2469   -0.3074   -1.2567 H   0  0  0  0  0  0  0  0  0  0  0  0
   -2.6890    0.5031    1.9190 H   0  0  0  0  0  0  0  0  0  0  0  0
   -1.7712    1.9475    1.3730 H   0  0  0  0  0  0  0  0  0  0  0  0
   -3.5673    1.9718    1.3730 H   0  0  0  0  0  0  0  0  0  0  0  0
    2.3499   -0.1135    2.7572 H   0  0  0  0  0  0  0  0  0  0  0  0
    4.6324    0.0054    1.6790 H   0  0  0  0  0  0  0  0  0  0  0  0
    4.9402   -0.0751   -0.7673 H   0  0  0  0  0  0  0  0  0  0  0  0
    2.9948   -0.2819   -2.3669 H   0  0  0  0  0  0  0  0  0  0  0  0
  1  2  1  0
  2  3  1  0
  3  4  1  0
  3  5  1  0
  3  6  1  0
  2  7  1  0
  7  8  1  0
  8  9  2  0
  9 10  1  0
 10 11  2  0
 10 12  1  0
 12 13  2  0
 13 14  1  0
 14 15  2  0
 11  7  1  0
 15  9  1  0
  1 16  1  0
  1 17  1  0
  1 18  1  0
  2 19  1  6
  4 20  1  0
  4 21  1  0
  4 22  1  0
  5 23  1  0
  5 24  1  0
  5 25  1  0
  6 26  1  0
  6 27  1  0
  6 28  1  0
 12 29  1  0
 13 30  1  0
 14 31  1  0
 15 32  1  0
M  END
$$$$
