# Supplementary material for: Data-driven quantum chemical property prediction leveraging 3D conformations with Uni-Mol+
Source: Nat Commun. 2024 Aug 19;15:7104. doi: 10.1038/s41467-024-51321-w (PMC11333583; doi:10.1038/s41467-024-51321-w)
Supplement: Supplementary file 4 — Supplementary Data 1 [file 41467_2024_51321_MOESM4_ESM.zip › Supplementary_Data /conformation_energy_fig3/3563717_7_init.sdf]

     RDKit          3D

 25 27  0  0  0  0  0  0  0  0999 V2000
    5.2146   -0.4962   -0.0863 N   0  0  0  0  0  0  0  0  0  0  0  0
    3.8798   -0.1369   -0.3217 C   0  0  0  0  0  0  0  0  0  0  0  0
    3.5152    0.4084   -1.5638 C   0  0  0  0  0  0  0  0  0  0  0  0
    2.1801    0.6797   -1.8972 C   0  0  0  0  0  0  0  0  0  0  0  0
    1.2424    0.3318   -0.9359 C   0  0  0  0  0  0  0  0  0  0  0  0
    1.5433   -0.2554    0.2793 C   0  0  0  0  0  0  0  0  0  0  0  0
    2.8836   -0.5214    0.5911 C   0  0  0  0  0  0  0  0  0  0  0  0
    0.3896   -0.4851    0.9826 N   0  0  0  0  0  0  0  0  0  0  0  0
   -0.5693   -0.0334    0.1878 C   0  0  0  0  0  0  0  0  0  0  0  0
   -0.1103    0.4810   -1.0068 O   0  0  0  0  0  0  0  0  0  0  0  0
   -2.0230   -0.0003    0.3874 C   0  0  0  0  0  0  0  0  0  0  0  0
   -2.8968    0.5007   -0.5767 C   0  0  0  0  0  0  0  0  0  0  0  0
   -4.2656    0.4987   -0.3146 C   0  0  0  0  0  0  0  0  0  0  0  0
   -4.7257   -0.0009    0.8972 C   0  0  0  0  0  0  0  0  0  0  0  0
   -3.7946   -0.4802    1.8020 C   0  0  0  0  0  0  0  0  0  0  0  0
   -2.4636   -0.4905    1.5756 N   0  0  0  0  0  0  0  0  0  0  0  0
    5.4877   -0.8965    0.8226 H   0  0  0  0  0  0  0  0  0  0  0  0
    5.9221   -0.3598   -0.8224 H   0  0  0  0  0  0  0  0  0  0  0  0
    4.3027    0.6299   -2.2993 H   0  0  0  0  0  0  0  0  0  0  0  0
    1.8958    1.1374   -2.8561 H   0  0  0  0  0  0  0  0  0  0  0  0
    3.1506   -1.0222    1.5334 H   0  0  0  0  0  0  0  0  0  0  0  0
   -2.5115    0.8918   -1.5300 H   0  0  0  0  0  0  0  0  0  0  0  0
   -4.9745    0.8888   -1.0597 H   0  0  0  0  0  0  0  0  0  0  0  0
   -5.8004   -0.0151    1.1311 H   0  0  0  0  0  0  0  0  0  0  0  0
   -4.1601   -0.8757    2.7611 H   0  0  0  0  0  0  0  0  0  0  0  0
  1  2  1  0
  2  3  2  0
  3  4  1  0
  4  5  2  0
  5  6  1  0
  6  7  2  0
  6  8  1  0
  8  9  2  0
  9 10  1  0
  9 11  1  0
 11 12  2  0
 12 13  1  0
 13 14  2  0
 14 15  1  0
 15 16  2  0
  7  2  1  0
 16 11  1  0
 10  5  1  0
  1 17  1  0
  1 18  1  0
  3 19  1  0
  4 20  1  0
  7 21  1  0
 12 22  1  0
 13 23  1  0
 14 24  1  0
 15 25  1  0
M  END
$$$$
