# Supplementary material for: Data-driven quantum chemical property prediction leveraging 3D conformations with Uni-Mol+
Source: Nat Commun. 2024 Aug 19;15:7104. doi: 10.1038/s41467-024-51321-w (PMC11333583; doi:10.1038/s41467-024-51321-w)
Supplement: Supplementary file 4 — Supplementary Data 1 [file 41467_2024_51321_MOESM4_ESM.zip › Supplementary_Data /conformation_energy_fig3/3474990_6_init.sdf]

     RDKit          3D

 16 16  0  0  0  0  0  0  0  0999 V2000
   -4.4927    0.0903   -0.8801 Cl  0  0  0  0  0  0  0  0  0  0  0  0
   -2.8490    0.4794   -0.5742 C   0  0  0  0  0  0  0  0  0  0  0  0
   -1.9225   -0.4600   -0.3577 C   0  0  0  0  0  0  0  0  0  0  0  0
   -0.4932   -0.2244   -0.0877 C   0  0  0  0  0  0  0  0  0  0  0  0
    0.0840    1.0525   -0.0236 C   0  0  0  0  0  0  0  0  0  0  0  0
    1.4505    1.2099    0.2370 C   0  0  0  0  0  0  0  0  0  0  0  0
    2.2533    0.0908    0.4362 C   0  0  0  0  0  0  0  0  0  0  0  0
    1.7018   -1.1847    0.3771 C   0  0  0  0  0  0  0  0  0  0  0  0
    0.3361   -1.3395    0.1165 C   0  0  0  0  0  0  0  0  0  0  0  0
    3.9317    0.2857    0.7563 Cl  0  0  0  0  0  0  0  0  0  0  0  0
   -2.5479    1.5372   -0.5556 H   0  0  0  0  0  0  0  0  0  0  0  0
   -2.2588   -1.5070   -0.3835 H   0  0  0  0  0  0  0  0  0  0  0  0
   -0.5449    1.9413   -0.1802 H   0  0  0  0  0  0  0  0  0  0  0  0
    1.8893    2.2175    0.2843 H   0  0  0  0  0  0  0  0  0  0  0  0
    2.3373   -2.0686    0.5348 H   0  0  0  0  0  0  0  0  0  0  0  0
   -0.0951   -2.3504    0.0708 H   0  0  0  0  0  0  0  0  0  0  0  0
  1  2  1  0
  2  3  2  0
  3  4  1  0
  4  5  2  0
  5  6  1  0
  6  7  2  0
  7  8  1  0
  8  9  2  0
  7 10  1  0
  9  4  1  0
  2 11  1  0
  3 12  1  0
  5 13  1  0
  6 14  1  0
  8 15  1  0
  9 16  1  0
M  END
$$$$
