# Supplementary material for: Data-driven quantum chemical property prediction leveraging 3D conformations with Uni-Mol+
Source: Nat Commun. 2024 Aug 19;15:7104. doi: 10.1038/s41467-024-51321-w (PMC11333583; doi:10.1038/s41467-024-51321-w)
Supplement: Supplementary file 4 — Supplementary Data 1 [file 41467_2024_51321_MOESM4_ESM.zip › Supplementary_Data /conformation_energy_fig3/3710429_7_1.sdf]

     RDKit          3D

 20 21  0  0  0  0  0  0  0  0999 V2000
    3.9193   -0.8652   -0.9359 N   0  0  0  0  0  0  0  0  0  0  0  0
    2.7081   -0.3699   -0.4411 C   0  0  0  0  0  0  0  0  0  0  0  0
    2.6487    0.9022    0.1603 C   0  0  0  0  0  0  0  0  0  0  0  0
    1.4335    1.4384    0.5644 C   0  0  0  0  0  0  0  0  0  0  0  0
    0.2423    0.7408    0.3568 C   0  0  0  0  0  0  0  0  0  0  0  0
    0.2891   -0.5079   -0.2804 C   0  0  0  0  0  0  0  0  0  0  0  0
    1.5081   -1.0495   -0.6876 C   0  0  0  0  0  0  0  0  0  0  0  0
   -0.9205   -1.1728   -0.4941 N   0  0  0  0  0  0  0  0  0  0  0  0
   -2.1832   -0.7331   -0.1355 C   0  0  0  0  0  0  0  0  0  0  0  0
   -3.1824   -1.3786   -0.3589 O   0  0  0  0  0  0  0  0  0  0  0  0
   -2.2304    0.6318    0.5677 C   0  0  0  0  0  0  0  0  0  0  0  0
   -3.2754    1.1287    0.9357 O   0  0  0  0  0  0  0  0  0  0  0  0
   -1.0076    1.2409    0.7454 N   0  0  0  0  0  0  0  0  0  0  0  0
    3.9542   -1.7965   -1.3744 H   0  0  0  0  0  0  0  0  0  0  0  0
    4.7762   -0.2984   -0.8618 H   0  0  0  0  0  0  0  0  0  0  0  0
    3.5745    1.4767    0.3114 H   0  0  0  0  0  0  0  0  0  0  0  0
    1.4091    2.4235    1.0534 H   0  0  0  0  0  0  0  0  0  0  0  0
    1.5275   -2.0189   -1.2070 H   0  0  0  0  0  0  0  0  0  0  0  0
   -0.8674   -2.0857   -0.9681 H   0  0  0  0  0  0  0  0  0  0  0  0
   -1.0126    2.1590    1.2122 H   0  0  0  0  0  0  0  0  0  0  0  0
  1  2  1  0
  2  3  2  0
  3  4  1  0
  4  5  2  0
  5  6  1  0
  6  7  2  0
  6  8  1  0
  8  9  1  0
  9 10  2  0
  9 11  1  0
 11 12  2  0
 11 13  1  0
  7  2  1  0
 13  5  1  0
  1 14  1  0
  1 15  1  0
  3 16  1  0
  4 17  1  0
  7 18  1  0
  8 19  1  0
 13 20  1  0
M  END
$$$$
