# Supplementary material for: Data-driven quantum chemical property prediction leveraging 3D conformations with Uni-Mol+
Source: Nat Commun. 2024 Aug 19;15:7104. doi: 10.1038/s41467-024-51321-w (PMC11333583; doi:10.1038/s41467-024-51321-w)
Supplement: Supplementary file 4 — Supplementary Data 1 [file 41467_2024_51321_MOESM4_ESM.zip › Supplementary_Data /conformation_energy_fig3/3506305_8_1.sdf]

     RDKit          3D

 21 22  0  0  0  0  0  0  0  0999 V2000
    3.9448    1.4130   -0.1452 C   0  0  0  0  0  0  0  0  0  0  0  0
    2.9954    0.2341   -0.0942 C   0  0  0  0  0  0  0  0  0  0  0  0
    3.2822   -0.9248   -0.2248 O   0  0  0  0  0  0  0  0  0  0  0  0
    1.7056    0.6871   -0.0548 O   0  0  0  0  0  0  0  0  0  0  0  0
    0.6459   -0.1886   -0.0593 C   0  0  0  0  0  0  0  0  0  0  0  0
    0.5915   -1.5452   -0.1067 C   0  0  0  0  0  0  0  0  0  0  0  0
   -0.7179   -1.9733   -0.0096 O   0  0  0  0  0  0  0  0  0  0  0  0
   -1.4979   -0.8520    0.0380 C   0  0  0  0  0  0  0  0  0  0  0  0
   -0.7062    0.3031    0.0216 C   0  0  0  0  0  0  0  0  0  0  0  0
   -1.3201    1.5613    0.0487 C   0  0  0  0  0  0  0  0  0  0  0  0
   -2.7065    1.6112    0.0954 C   0  0  0  0  0  0  0  0  0  0  0  0
   -3.4803    0.4371    0.1325 C   0  0  0  0  0  0  0  0  0  0  0  0
   -2.8844   -0.8210    0.0814 C   0  0  0  0  0  0  0  0  0  0  0  0
    4.1965    1.7256    0.8790 H   0  0  0  0  0  0  0  0  0  0  0  0
    4.8632    1.1215   -0.6757 H   0  0  0  0  0  0  0  0  0  0  0  0
    3.4641    2.2482   -0.6757 H   0  0  0  0  0  0  0  0  0  0  0  0
    1.4643   -2.2070   -0.2079 H   0  0  0  0  0  0  0  0  0  0  0  0
   -0.7210    2.4837    0.0334 H   0  0  0  0  0  0  0  0  0  0  0  0
   -3.2105    2.5889    0.1036 H   0  0  0  0  0  0  0  0  0  0  0  0
   -4.5754    0.5137    0.2032 H   0  0  0  0  0  0  0  0  0  0  0  0
   -3.4831   -1.7438    0.0758 H   0  0  0  0  0  0  0  0  0  0  0  0
  1  2  1  0
  2  3  2  0
  2  4  1  0
  4  5  1  0
  5  6  2  0
  6  7  1  0
  7  8  1  0
  8  9  2  0
  9 10  1  0
 10 11  2  0
 11 12  1  0
 12 13  2  0
  9  5  1  0
 13  8  1  0
  1 14  1  0
  1 15  1  0
  1 16  1  0
  6 17  1  0
 10 18  1  0
 11 19  1  0
 12 20  1  0
 13 21  1  0
M  END
$$$$
