# Supplementary material for: Data-driven quantum chemical property prediction leveraging 3D conformations with Uni-Mol+
Source: Nat Commun. 2024 Aug 19;15:7104. doi: 10.1038/s41467-024-51321-w (PMC11333583; doi:10.1038/s41467-024-51321-w)
Supplement: Supplementary file 4 — Supplementary Data 1 [file 41467_2024_51321_MOESM4_ESM.zip › Supplementary_Data /conformation_energy_fig3/3729129_5_1.sdf]

     RDKit          3D

 23 24  0  0  0  0  0  0  0  0999 V2000
   -2.2639   -0.8045   -1.1401 C   0  0  0  0  0  0  0  0  0  0  0  0
   -1.5547   -0.1741    0.0790 C   0  0  0  0  0  0  0  0  0  0  0  0
   -2.1414   -0.7513    1.3864 C   0  0  0  0  0  0  0  0  0  0  0  0
   -1.6678    1.3420    0.0526 C   0  0  0  0  0  0  0  0  0  0  0  0
   -0.4624    1.9320   -0.0183 C   0  0  0  0  0  0  0  0  0  0  0  0
    0.5839    0.9050   -0.0474 C   0  0  0  0  0  0  0  0  0  0  0  0
   -0.0426   -0.3564    0.0096 C   0  0  0  0  0  0  0  0  0  0  0  0
    0.7178   -1.5173   -0.0028 C   0  0  0  0  0  0  0  0  0  0  0  0
    2.1147   -1.4172   -0.0727 C   0  0  0  0  0  0  0  0  0  0  0  0
    2.7341   -0.1659   -0.1291 C   0  0  0  0  0  0  0  0  0  0  0  0
    1.9733    1.0075   -0.1169 C   0  0  0  0  0  0  0  0  0  0  0  0
   -3.0439   -1.4979   -0.7924 H   0  0  0  0  0  0  0  0  0  0  0  0
   -2.7232   -0.0111   -1.7479 H   0  0  0  0  0  0  0  0  0  0  0  0
   -1.5297   -1.3535   -1.7479 H   0  0  0  0  0  0  0  0  0  0  0  0
   -1.6551   -0.2728    2.2492 H   0  0  0  0  0  0  0  0  0  0  0  0
   -3.2234   -0.5559    1.4205 H   0  0  0  0  0  0  0  0  0  0  0  0
   -1.9636   -1.8363    1.4205 H   0  0  0  0  0  0  0  0  0  0  0  0
   -2.6211    1.8898    0.0873 H   0  0  0  0  0  0  0  0  0  0  0  0
   -0.2877    3.0175   -0.0496 H   0  0  0  0  0  0  0  0  0  0  0  0
    0.2312   -2.5028    0.0415 H   0  0  0  0  0  0  0  0  0  0  0  0
    2.7276   -2.3306   -0.0831 H   0  0  0  0  0  0  0  0  0  0  0  0
    3.8310   -0.1032   -0.1836 H   0  0  0  0  0  0  0  0  0  0  0  0
    2.4612    1.9924   -0.1613 H   0  0  0  0  0  0  0  0  0  0  0  0
  1  2  1  0
  2  3  1  0
  2  4  1  0
  4  5  2  0
  5  6  1  0
  6  7  2  0
  7  8  1  0
  8  9  2  0
  9 10  1  0
 10 11  2  0
  7  2  1  0
 11  6  1  0
  1 12  1  0
  1 13  1  0
  1 14  1  0
  3 15  1  0
  3 16  1  0
  3 17  1  0
  4 18  1  0
  5 19  1  0
  8 20  1  0
  9 21  1  0
 10 22  1  0
 11 23  1  0
M  END
$$$$
