# Supplementary material for: Data-driven quantum chemical property prediction leveraging 3D conformations with Uni-Mol+
Source: Nat Commun. 2024 Aug 19;15:7104. doi: 10.1038/s41467-024-51321-w (PMC11333583; doi:10.1038/s41467-024-51321-w)
Supplement: Supplementary file 4 — Supplementary Data 1 [file 41467_2024_51321_MOESM4_ESM.zip › Supplementary_Data /conformation_energy_fig3/3739482_1_1.sdf]

     RDKit          3D

 18 19  0  0  0  0  0  0  0  0999 V2000
   -3.4521   -1.0112    0.7141 O   0  0  0  0  0  0  0  0  0  0  0  0
   -2.7501   -0.2939   -0.1981 C   0  0  0  0  0  0  0  0  0  0  0  0
   -3.3012    0.2374   -1.1224 O   0  0  0  0  0  0  0  0  0  0  0  0
   -1.2886   -0.2253    0.0386 C   0  0  0  0  0  0  0  0  0  0  0  0
   -0.4791   -0.7464    1.0076 C   0  0  0  0  0  0  0  0  0  0  0  0
    0.8574   -0.3274    0.6899 C   0  0  0  0  0  0  0  0  0  0  0  0
    0.7333    0.4366   -0.4842 C   0  0  0  0  0  0  0  0  0  0  0  0
   -0.5698    0.4986   -0.8797 O   0  0  0  0  0  0  0  0  0  0  0  0
    1.8110    1.0344   -1.1301 C   0  0  0  0  0  0  0  0  0  0  0  0
    3.0587    0.8407   -0.5500 C   0  0  0  0  0  0  0  0  0  0  0  0
    3.2175    0.0805    0.6265 C   0  0  0  0  0  0  0  0  0  0  0  0
    2.1318   -0.5081    1.2568 C   0  0  0  0  0  0  0  0  0  0  0  0
   -2.9830   -1.4435    1.4711 H   0  0  0  0  0  0  0  0  0  0  0  0
   -0.7896   -1.3649    1.8627 H   0  0  0  0  0  0  0  0  0  0  0  0
    1.6825    1.6268   -2.0480 H   0  0  0  0  0  0  0  0  0  0  0  0
    3.9448    1.2918   -1.0206 H   0  0  0  0  0  0  0  0  0  0  0  0
    4.2231   -0.0484    1.0532 H   0  0  0  0  0  0  0  0  0  0  0  0
    2.2635   -1.1000    2.1746 H   0  0  0  0  0  0  0  0  0  0  0  0
  1  2  1  0
  2  3  2  0
  2  4  1  0
  4  5  2  0
  5  6  1  0
  6  7  2  0
  7  8  1  0
  7  9  1  0
  9 10  2  0
 10 11  1  0
 11 12  2  0
  8  4  1  0
 12  6  1  0
  1 13  1  0
  5 14  1  0
  9 15  1  0
 10 16  1  0
 11 17  1  0
 12 18  1  0
M  END
$$$$
