# Supplementary material for: Data-driven quantum chemical property prediction leveraging 3D conformations with Uni-Mol+
Source: Nat Commun. 2024 Aug 19;15:7104. doi: 10.1038/s41467-024-51321-w (PMC11333583; doi:10.1038/s41467-024-51321-w)
Supplement: Supplementary file 4 — Supplementary Data 1 [file 41467_2024_51321_MOESM4_ESM.zip › Supplementary_Data /conformation_energy_fig3/3402538_4_1.sdf]

     RDKit          3D

 27 27  0  0  0  0  0  0  0  0999 V2000
    4.6586    0.5641   -1.0536 N   0  0  0  0  0  0  0  0  0  0  0  0
    3.1956    0.7262   -0.9682 C   0  0  0  0  0  0  0  0  0  0  0  0
    2.6195   -0.3033    0.0079 C   0  0  0  0  0  0  0  0  0  0  0  0
    1.1205   -0.1953    0.1614 C   0  0  0  0  0  0  0  0  0  0  0  0
    0.5445    0.6242    1.1337 C   0  0  0  0  0  0  0  0  0  0  0  0
   -0.8406    0.7393    1.2588 C   0  0  0  0  0  0  0  0  0  0  0  0
   -1.6741    0.0323    0.3957 C   0  0  0  0  0  0  0  0  0  0  0  0
   -1.1318   -0.7878   -0.6131 C   0  0  0  0  0  0  0  0  0  0  0  0
    0.2535   -0.8588   -0.7235 C   0  0  0  0  0  0  0  0  0  0  0  0
   -2.0442   -1.5505   -1.5398 C   0  0  0  0  0  0  0  0  0  0  0  0
   -3.0406    0.0568    0.4541 O   0  0  0  0  0  0  0  0  0  0  0  0
   -3.6622    0.8745    1.4317 C   0  0  0  0  0  0  0  0  0  0  0  0
    5.0552    0.5202   -0.1040 H   0  0  0  0  0  0  0  0  0  0  0  0
    4.8788   -0.3064   -1.5582 H   0  0  0  0  0  0  0  0  0  0  0  0
    2.9600    1.7399   -0.6119 H   0  0  0  0  0  0  0  0  0  0  0  0
    2.7530    0.5728   -1.9634 H   0  0  0  0  0  0  0  0  0  0  0  0
    2.8626   -1.3107   -0.3610 H   0  0  0  0  0  0  0  0  0  0  0  0
    3.0665   -0.1087    0.9939 H   0  0  0  0  0  0  0  0  0  0  0  0
    1.1958    1.1908    1.8154 H   0  0  0  0  0  0  0  0  0  0  0  0
   -1.2726    1.3863    2.0364 H   0  0  0  0  0  0  0  0  0  0  0  0
    0.6877   -1.4588   -1.5367 H   0  0  0  0  0  0  0  0  0  0  0  0
   -2.7552   -2.1448   -0.9471 H   0  0  0  0  0  0  0  0  0  0  0  0
   -2.5976   -0.8425   -2.1742 H   0  0  0  0  0  0  0  0  0  0  0  0
   -1.4455   -2.2207   -2.1742 H   0  0  0  0  0  0  0  0  0  0  0  0
   -3.3902    0.5167    2.4357 H   0  0  0  0  0  0  0  0  0  0  0  0
   -3.3242    1.9140    1.3089 H   0  0  0  0  0  0  0  0  0  0  0  0
   -4.7542    0.8270    1.3089 H   0  0  0  0  0  0  0  0  0  0  0  0
  1  2  1  0
  2  3  1  0
  3  4  1  0
  4  5  2  0
  5  6  1  0
  6  7  2  0
  7  8  1  0
  8  9  2  0
  8 10  1  0
  7 11  1  0
 11 12  1  0
  9  4  1  0
  1 13  1  0
  1 14  1  0
  2 15  1  0
  2 16  1  0
  3 17  1  0
  3 18  1  0
  5 19  1  0
  6 20  1  0
  9 21  1  0
 10 22  1  0
 10 23  1  0
 10 24  1  0
 12 25  1  0
 12 26  1  0
 12 27  1  0
M  END
$$$$
