# Supplementary material for: Data-driven quantum chemical property prediction leveraging 3D conformations with Uni-Mol+
Source: Nat Commun. 2024 Aug 19;15:7104. doi: 10.1038/s41467-024-51321-w (PMC11333583; doi:10.1038/s41467-024-51321-w)
Supplement: Supplementary file 4 — Supplementary Data 1 [file 41467_2024_51321_MOESM4_ESM.zip › Supplementary_Data /conformation_energy_fig3/3623570_3_1.sdf]

     RDKit          3D

 25 27  0  0  0  0  0  0  0  0999 V2000
   -2.2985    3.0221   -0.2810 O   0  0  0  0  0  0  0  0  0  0  0  0
   -2.4480    1.8415   -0.1566 C   0  0  0  0  0  0  0  0  0  0  0  0
   -3.7156    1.2545   -0.0772 O   0  0  0  0  0  0  0  0  0  0  0  0
   -3.5924   -0.1350    0.0626 C   0  0  0  0  0  0  0  0  0  0  0  0
   -4.5501   -0.8499    0.1525 O   0  0  0  0  0  0  0  0  0  0  0  0
   -2.1439   -0.4469    0.0749 C   0  0  0  0  0  0  0  0  0  0  0  0
   -1.4484    0.7459   -0.0622 C   0  0  0  0  0  0  0  0  0  0  0  0
   -0.0658    0.7950   -0.0924 C   0  0  0  0  0  0  0  0  0  0  0  0
    0.6474   -0.4121    0.0351 C   0  0  0  0  0  0  0  0  0  0  0  0
   -0.0772   -1.6194    0.1868 C   0  0  0  0  0  0  0  0  0  0  0  0
   -1.4704   -1.6559    0.2007 C   0  0  0  0  0  0  0  0  0  0  0  0
    2.1300   -0.4187    0.0131 C   0  0  0  0  0  0  0  0  0  0  0  0
    2.8581   -1.2551    0.8712 C   0  0  0  0  0  0  0  0  0  0  0  0
    4.2499   -1.2435    0.8651 C   0  0  0  0  0  0  0  0  0  0  0  0
    4.9433   -0.4307   -0.0312 C   0  0  0  0  0  0  0  0  0  0  0  0
    4.2293    0.3916   -0.9032 C   0  0  0  0  0  0  0  0  0  0  0  0
    2.8369    0.4135   -0.8682 C   0  0  0  0  0  0  0  0  0  0  0  0
    0.4623    1.7524   -0.2129 H   0  0  0  0  0  0  0  0  0  0  0  0
    0.4793   -2.5617    0.2977 H   0  0  0  0  0  0  0  0  0  0  0  0
   -2.0159   -2.6052    0.3071 H   0  0  0  0  0  0  0  0  0  0  0  0
    2.3231   -1.9282    1.5572 H   0  0  0  0  0  0  0  0  0  0  0  0
    4.8056   -1.8786    1.5706 H   0  0  0  0  0  0  0  0  0  0  0  0
    6.0431   -0.4378   -0.0504 H   0  0  0  0  0  0  0  0  0  0  0  0
    4.7685    1.0260   -1.6220 H   0  0  0  0  0  0  0  0  0  0  0  0
    2.2860    1.0899   -1.5382 H   0  0  0  0  0  0  0  0  0  0  0  0
  1  2  2  0
  2  3  1  0
  3  4  1  0
  4  5  2  0
  4  6  1  0
  6  7  2  0
  7  8  1  0
  8  9  2  0
  9 10  1  0
 10 11  2  0
  9 12  1  0
 12 13  2  0
 13 14  1  0
 14 15  2  0
 15 16  1  0
 16 17  2  0
  7  2  1  0
 17 12  1  0
 11  6  1  0
  8 18  1  0
 10 19  1  0
 11 20  1  0
 13 21  1  0
 14 22  1  0
 15 23  1  0
 16 24  1  0
 17 25  1  0
M  END
$$$$
