# Supplementary material for: Data-driven quantum chemical property prediction leveraging 3D conformations with Uni-Mol+
Source: Nat Commun. 2024 Aug 19;15:7104. doi: 10.1038/s41467-024-51321-w (PMC11333583; doi:10.1038/s41467-024-51321-w)
Supplement: Supplementary file 4 — Supplementary Data 1 [file 41467_2024_51321_MOESM4_ESM.zip › Supplementary_Data /conformation_energy_fig3/3395440_1_1.sdf]

     RDKit          3D

 30 32  0  0  0  0  0  0  0  0999 V2000
   -0.1592   -2.1632    1.6608 O   0  0  0  0  0  0  0  0  0  0  0  0
   -0.6532   -1.2505    1.0362 C   0  0  0  0  0  0  0  0  0  0  0  0
   -2.1549   -0.9755    0.8482 C   0  0  2  0  0  0  0  0  0  0  0  0
   -2.8795   -2.2098    0.2766 C   0  0  0  0  0  0  0  0  0  0  0  0
   -2.1681    0.2593   -0.0129 C   0  0  0  0  0  0  0  0  0  0  0  0
   -0.8457    0.6402   -0.2889 C   0  0  0  0  0  0  0  0  0  0  0  0
    0.0503   -0.2661    0.3276 N   0  0  0  0  0  0  0  0  0  0  0  0
    1.4666   -0.2585    0.2044 C   0  0  0  0  0  0  0  0  0  0  0  0
    2.0641   -0.1279   -1.0525 C   0  0  0  0  0  0  0  0  0  0  0  0
    3.4529   -0.0962   -1.1649 C   0  0  0  0  0  0  0  0  0  0  0  0
    4.2540   -0.2329   -0.0315 C   0  0  0  0  0  0  0  0  0  0  0  0
    3.6534   -0.3942    1.2172 C   0  0  0  0  0  0  0  0  0  0  0  0
    2.2661   -0.4019    1.3446 C   0  0  0  0  0  0  0  0  0  0  0  0
   -0.5582    1.7784   -1.0356 C   0  0  0  0  0  0  0  0  0  0  0  0
   -1.6313    2.5212   -1.5393 C   0  0  0  0  0  0  0  0  0  0  0  0
   -2.9507    2.1335   -1.3054 C   0  0  0  0  0  0  0  0  0  0  0  0
   -3.2237    1.0012   -0.5276 C   0  0  0  0  0  0  0  0  0  0  0  0
   -2.7172   -0.7952    1.7762 H   0  0  0  0  0  0  0  0  0  0  0  0
   -3.2467   -2.8351    1.1038 H   0  0  0  0  0  0  0  0  0  0  0  0
   -3.7291   -1.8829   -0.3409 H   0  0  0  0  0  0  0  0  0  0  0  0
   -2.1801   -2.7924   -0.3409 H   0  0  0  0  0  0  0  0  0  0  0  0
    1.4377   -0.0501   -1.9534 H   0  0  0  0  0  0  0  0  0  0  0  0
    3.9193    0.0374   -2.1522 H   0  0  0  0  0  0  0  0  0  0  0  0
    5.3502   -0.2138   -0.1214 H   0  0  0  0  0  0  0  0  0  0  0  0
    4.2823   -0.5167    2.1113 H   0  0  0  0  0  0  0  0  0  0  0  0
    1.8018   -0.5200    2.3349 H   0  0  0  0  0  0  0  0  0  0  0  0
    0.4813    2.0848   -1.2242 H   0  0  0  0  0  0  0  0  0  0  0  0
   -1.4311    3.4271   -2.1302 H   0  0  0  0  0  0  0  0  0  0  0  0
   -3.7785    2.7183   -1.7328 H   0  0  0  0  0  0  0  0  0  0  0  0
   -4.2630    0.7026   -0.3263 H   0  0  0  0  0  0  0  0  0  0  0  0
  1  2  2  0
  2  3  1  0
  3  4  1  0
  3  5  1  0
  5  6  2  0
  6  7  1  0
  7  8  1  0
  8  9  2  0
  9 10  1  0
 10 11  2  0
 11 12  1  0
 12 13  2  0
  6 14  1  0
 14 15  2  0
 15 16  1  0
 16 17  2  0
  7  2  1  0
 13  8  1  0
 17  5  1  0
  3 18  1  1
  4 19  1  0
  4 20  1  0
  4 21  1  0
  9 22  1  0
 10 23  1  0
 11 24  1  0
 12 25  1  0
 13 26  1  0
 14 27  1  0
 15 28  1  0
 16 29  1  0
 17 30  1  0
M  END
$$$$
