# Supplementary material for: Data-driven quantum chemical property prediction leveraging 3D conformations with Uni-Mol+
Source: Nat Commun. 2024 Aug 19;15:7104. doi: 10.1038/s41467-024-51321-w (PMC11333583; doi:10.1038/s41467-024-51321-w)
Supplement: Supplementary file 4 — Supplementary Data 1 [file 41467_2024_51321_MOESM4_ESM.zip › Supplementary_Data /conformation_energy_fig3/3650246_6_1.sdf]

     RDKit          3D

 24 25  0  0  0  0  0  0  0  0999 V2000
    4.5107   -0.4213   -0.1973 C   0  0  0  0  0  0  0  0  0  0  0  0
    3.1862   -0.6503    0.2873 O   0  0  0  0  0  0  0  0  0  0  0  0
    2.2162    0.0765   -0.3302 C   0  0  0  0  0  0  0  0  0  0  0  0
    2.4908    0.8968   -1.1900 O   0  0  0  0  0  0  0  0  0  0  0  0
    0.8745   -0.2836    0.1708 C   0  0  0  0  0  0  0  0  0  0  0  0
    0.7334   -1.2848    1.1560 C   0  0  0  0  0  0  0  0  0  0  0  0
   -0.4843   -1.6995    1.6295 C   0  0  0  0  0  0  0  0  0  0  0  0
   -1.7057   -1.0959    1.2134 C   0  0  0  0  0  0  0  0  0  0  0  0
   -2.8372   -1.3605    1.5974 O   0  0  0  0  0  0  0  0  0  0  0  0
   -1.5307   -0.0234    0.2186 N   0  0  0  0  0  0  0  0  0  0  0  0
   -0.2895    0.3813   -0.2859 C   0  0  0  0  0  0  0  0  0  0  0  0
   -0.3091    1.4078   -1.2757 C   0  0  0  0  0  0  0  0  0  0  0  0
   -1.4794    2.0007   -1.6638 C   0  0  0  0  0  0  0  0  0  0  0  0
   -2.7090    1.5804   -1.1006 C   0  0  0  0  0  0  0  0  0  0  0  0
   -2.7004    0.5627   -0.2039 C   0  0  0  0  0  0  0  0  0  0  0  0
    5.1972   -0.3027    0.6540 H   0  0  0  0  0  0  0  0  0  0  0  0
    4.8303   -1.2776   -0.8094 H   0  0  0  0  0  0  0  0  0  0  0  0
    4.5243    0.4925   -0.8094 H   0  0  0  0  0  0  0  0  0  0  0  0
    1.6419   -1.7535    1.5621 H   0  0  0  0  0  0  0  0  0  0  0  0
   -0.5195   -2.5257    2.3548 H   0  0  0  0  0  0  0  0  0  0  0  0
    0.6364    1.7295   -1.7367 H   0  0  0  0  0  0  0  0  0  0  0  0
   -1.4653    2.8049   -2.4143 H   0  0  0  0  0  0  0  0  0  0  0  0
   -3.6523    2.0696   -1.3847 H   0  0  0  0  0  0  0  0  0  0  0  0
   -3.6569    0.1958    0.1968 H   0  0  0  0  0  0  0  0  0  0  0  0
  1  2  1  0
  2  3  1  0
  3  4  2  0
  3  5  1  0
  5  6  1  0
  6  7  2  0
  7  8  1  0
  8  9  2  0
  8 10  1  0
 10 11  1  0
 11 12  1  0
 12 13  2  0
 13 14  1  0
 14 15  2  0
 11  5  2  0
 15 10  1  0
  1 16  1  0
  1 17  1  0
  1 18  1  0
  6 19  1  0
  7 20  1  0
 12 21  1  0
 13 22  1  0
 14 23  1  0
 15 24  1  0
M  END
$$$$
