# Supplementary material for: Data-driven quantum chemical property prediction leveraging 3D conformations with Uni-Mol+
Source: Nat Commun. 2024 Aug 19;15:7104. doi: 10.1038/s41467-024-51321-w (PMC11333583; doi:10.1038/s41467-024-51321-w)
Supplement: Supplementary file 4 — Supplementary Data 1 [file 41467_2024_51321_MOESM4_ESM.zip › Supplementary_Data /conformation_energy_fig3/3633277_1_init.sdf]

     RDKit          3D

 16 17  0  0  0  0  0  0  0  0999 V2000
    2.5962    0.5254    1.4035 C   0  0  0  0  0  0  0  0  0  0  0  0
    1.2927    0.0930    0.8443 C   0  0  0  0  0  0  0  0  0  0  0  0
    0.6533   -1.0283    1.3546 N   0  0  0  0  0  0  0  0  0  0  0  0
   -0.4363   -1.1067    0.6431 C   0  0  0  0  0  0  0  0  0  0  0  0
   -0.5567   -0.1229   -0.2921 N   0  0  0  0  0  0  0  0  0  0  0  0
    0.5499    0.6668   -0.1821 C   0  0  0  0  0  0  0  0  0  0  0  0
    0.8300    1.8085   -0.9670 C   0  0  0  0  0  0  0  0  0  0  0  0
    1.0423    2.7420   -1.6208 N   0  0  0  0  0  0  0  0  0  0  0  0
   -1.6983   -0.1759   -1.0629 C   0  0  0  0  0  0  0  0  0  0  0  0
   -2.4768   -1.2175   -0.7209 C   0  0  0  0  0  0  0  0  0  0  0  0
   -1.7964   -2.1844    0.6003 S   0  0  0  0  0  0  0  0  0  0  0  0
    2.5473    0.5092    2.5023 H   0  0  0  0  0  0  0  0  0  0  0  0
    3.3869   -0.1586    1.0615 H   0  0  0  0  0  0  0  0  0  0  0  0
    2.8214    1.5463    1.0615 H   0  0  0  0  0  0  0  0  0  0  0  0
   -1.9419    0.5438   -1.8583 H   0  0  0  0  0  0  0  0  0  0  0  0
   -3.4355   -1.4458   -1.2095 H   0  0  0  0  0  0  0  0  0  0  0  0
  1  2  1  0
  2  3  1  0
  3  4  2  0
  4  5  1  0
  5  6  1  0
  6  7  1  0
  7  8  3  0
  5  9  1  0
  9 10  2  0
 10 11  1  0
  6  2  2  0
 11  4  1  0
  1 12  1  0
  1 13  1  0
  1 14  1  0
  9 15  1  0
 10 16  1  0
M  END
$$$$
