# Supplementary material for: Data-driven quantum chemical property prediction leveraging 3D conformations with Uni-Mol+
Source: Nat Commun. 2024 Aug 19;15:7104. doi: 10.1038/s41467-024-51321-w (PMC11333583; doi:10.1038/s41467-024-51321-w)
Supplement: Supplementary file 4 — Supplementary Data 1 [file 41467_2024_51321_MOESM4_ESM.zip › Supplementary_Data /conformation_energy_fig3/3636249_6_init.sdf]

     RDKit          3D

 23 25  0  0  0  0  0  0  0  0999 V2000
   -3.9722    0.6355    0.8448 C   0  0  0  0  0  0  0  0  0  0  0  0
   -3.6908    0.4620   -0.5089 C   0  0  0  0  0  0  0  0  0  0  0  0
   -2.4126    0.0693   -0.9115 C   0  0  0  0  0  0  0  0  0  0  0  0
   -1.4004   -0.1417    0.0343 C   0  0  0  0  0  0  0  0  0  0  0  0
   -1.7009    0.0153    1.3946 C   0  0  0  0  0  0  0  0  0  0  0  0
   -2.9802    0.4075    1.7968 C   0  0  0  0  0  0  0  0  0  0  0  0
   -0.0731   -0.5531   -0.4153 C   0  0  0  0  0  0  0  0  0  0  0  0
    0.1774   -1.5330   -1.2644 N   0  0  0  0  0  0  0  0  0  0  0  0
    1.5393   -1.6297   -1.4323 N   0  0  0  0  0  0  0  0  0  0  0  0
    2.1157   -0.6910   -0.7118 C   0  0  0  0  0  0  0  0  0  0  0  0
    1.1246    0.0404   -0.0657 N   0  0  0  0  0  0  0  0  0  0  0  0
    1.4266    1.1472    0.7234 C   0  0  0  0  0  0  0  0  0  0  0  0
    2.7071    1.5059    0.8901 C   0  0  0  0  0  0  0  0  0  0  0  0
    3.7006    0.6458    0.1875 C   0  0  0  0  0  0  0  0  0  0  0  0
    3.4388   -0.3804   -0.5616 N   0  0  0  0  0  0  0  0  0  0  0  0
   -4.9768    0.9522    1.1618 H   0  0  0  0  0  0  0  0  0  0  0  0
   -4.4754    0.6345   -1.2603 H   0  0  0  0  0  0  0  0  0  0  0  0
   -2.1985   -0.0758   -1.9806 H   0  0  0  0  0  0  0  0  0  0  0  0
   -0.9240   -0.1717    2.1506 H   0  0  0  0  0  0  0  0  0  0  0  0
   -3.2046    0.5365    2.8660 H   0  0  0  0  0  0  0  0  0  0  0  0
    0.6218    1.7218    1.2052 H   0  0  0  0  0  0  0  0  0  0  0  0
    3.0030    2.3716    1.5009 H   0  0  0  0  0  0  0  0  0  0  0  0
    4.7613    0.9070    0.3168 H   0  0  0  0  0  0  0  0  0  0  0  0
  1  2  2  0
  2  3  1  0
  3  4  2  0
  4  5  1  0
  5  6  2  0
  4  7  1  0
  7  8  2  0
  8  9  1  0
  9 10  2  0
 10 11  1  0
 11 12  1  0
 12 13  2  0
 13 14  1  0
 14 15  2  0
  6  1  1  0
 11  7  1  0
 15 10  1  0
  1 16  1  0
  2 17  1  0
  3 18  1  0
  5 19  1  0
  6 20  1  0
 12 21  1  0
 13 22  1  0
 14 23  1  0
M  END
$$$$
