# Supplementary material for: Data-driven quantum chemical property prediction leveraging 3D conformations with Uni-Mol+
Source: Nat Commun. 2024 Aug 19;15:7104. doi: 10.1038/s41467-024-51321-w (PMC11333583; doi:10.1038/s41467-024-51321-w)
Supplement: Supplementary file 4 — Supplementary Data 1 [file 41467_2024_51321_MOESM4_ESM.zip › Supplementary_Data /conformation_energy_fig3/3713871_3_init.sdf]

     RDKit          3D

 12 12  0  0  0  0  0  0  0  0999 V2000
    2.8568   -0.5099   -0.1574 Cl  0  0  0  0  0  0  0  0  0  0  0  0
    1.1437   -0.5572   -0.0933 C   0  0  0  0  0  0  0  0  0  0  0  0
    0.4563   -1.7068   -0.1645 C   0  0  0  0  0  0  0  0  0  0  0  0
   -0.9132   -1.7649   -0.1150 N   0  0  0  0  0  0  0  0  0  0  0  0
   -1.6616   -0.6224    0.0127 C   0  0  0  0  0  0  0  0  0  0  0  0
   -1.1205    0.6021    0.0962 C   0  0  0  0  0  0  0  0  0  0  0  0
    0.3761    0.7268    0.0474 C   0  0  0  0  0  0  0  0  0  0  0  0
    0.9396    1.8159    0.1184 O   0  0  0  0  0  0  0  0  0  0  0  0
   -2.0773    2.0164    0.2556 Cl  0  0  0  0  0  0  0  0  0  0  0  0
    1.0174   -2.6474   -0.2674 H   0  0  0  0  0  0  0  0  0  0  0  0
   -1.3858   -2.6781   -0.1746 H   0  0  0  0  0  0  0  0  0  0  0  0
   -2.7571   -0.7148    0.0483 H   0  0  0  0  0  0  0  0  0  0  0  0
  1  2  1  0
  2  3  2  0
  3  4  1  0
  4  5  1  0
  5  6  2  0
  6  7  1  0
  7  8  2  0
  6  9  1  0
  7  2  1  0
  3 10  1  0
  4 11  1  0
  5 12  1  0
M  END
$$$$
