# Supplementary material for: Data-driven quantum chemical property prediction leveraging 3D conformations with Uni-Mol+
Source: Nat Commun. 2024 Aug 19;15:7104. doi: 10.1038/s41467-024-51321-w (PMC11333583; doi:10.1038/s41467-024-51321-w)
Supplement: Supplementary file 4 — Supplementary Data 1 [file 41467_2024_51321_MOESM4_ESM.zip › Supplementary_Data /conformation_energy_fig3/3636249_7_init.sdf]

     RDKit          3D

 23 25  0  0  0  0  0  0  0  0999 V2000
   -3.9788    0.6696    0.7851 C   0  0  0  0  0  0  0  0  0  0  0  0
   -3.1846    1.4603   -0.0435 C   0  0  0  0  0  0  0  0  0  0  0  0
   -1.8994    1.0376   -0.3924 C   0  0  0  0  0  0  0  0  0  0  0  0
   -1.3937   -0.1761    0.0943 C   0  0  0  0  0  0  0  0  0  0  0  0
   -2.2104   -0.9720    0.9086 C   0  0  0  0  0  0  0  0  0  0  0  0
   -3.4945   -0.5485    1.2576 C   0  0  0  0  0  0  0  0  0  0  0  0
   -0.0553   -0.6445   -0.2556 C   0  0  0  0  0  0  0  0  0  0  0  0
    0.2384   -1.8470   -0.7155 N   0  0  0  0  0  0  0  0  0  0  0  0
    1.5939   -1.9107   -0.9413 N   0  0  0  0  0  0  0  0  0  0  0  0
    2.1292   -0.7606   -0.5902 C   0  0  0  0  0  0  0  0  0  0  0  0
    1.1186    0.0713   -0.1196 N   0  0  0  0  0  0  0  0  0  0  0  0
    1.3892    1.3398    0.3868 C   0  0  0  0  0  0  0  0  0  0  0  0
    2.6525    1.7871    0.3985 C   0  0  0  0  0  0  0  0  0  0  0  0
    3.6626    0.8415   -0.1545 C   0  0  0  0  0  0  0  0  0  0  0  0
    3.4324   -0.3479   -0.6183 N   0  0  0  0  0  0  0  0  0  0  0  0
   -4.9874    1.0071    1.0660 H   0  0  0  0  0  0  0  0  0  0  0  0
   -3.5700    2.4181   -0.4231 H   0  0  0  0  0  0  0  0  0  0  0  0
   -1.2800    1.6614   -1.0536 H   0  0  0  0  0  0  0  0  0  0  0  0
   -1.8367   -1.9390    1.2762 H   0  0  0  0  0  0  0  0  0  0  0  0
   -4.1237   -1.1765    1.9054 H   0  0  0  0  0  0  0  0  0  0  0  0
    0.5739    1.9688    0.7735 H   0  0  0  0  0  0  0  0  0  0  0  0
    2.9237    2.7795    0.7879 H   0  0  0  0  0  0  0  0  0  0  0  0
    4.7071    1.1862   -0.1710 H   0  0  0  0  0  0  0  0  0  0  0  0
  1  2  2  0
  2  3  1  0
  3  4  2  0
  4  5  1  0
  5  6  2  0
  4  7  1  0
  7  8  2  0
  8  9  1  0
  9 10  2  0
 10 11  1  0
 11 12  1  0
 12 13  2  0
 13 14  1  0
 14 15  2  0
  6  1  1  0
 11  7  1  0
 15 10  1  0
  1 16  1  0
  2 17  1  0
  3 18  1  0
  5 19  1  0
  6 20  1  0
 12 21  1  0
 13 22  1  0
 14 23  1  0
M  END
$$$$
