# Supplementary material for: Data-driven quantum chemical property prediction leveraging 3D conformations with Uni-Mol+
Source: Nat Commun. 2024 Aug 19;15:7104. doi: 10.1038/s41467-024-51321-w (PMC11333583; doi:10.1038/s41467-024-51321-w)
Supplement: Supplementary file 4 — Supplementary Data 1 [file 41467_2024_51321_MOESM4_ESM.zip › Supplementary_Data /conformation_energy_fig3/3577275_3_init.sdf]

     RDKit          3D

 24 24  0  0  0  0  0  0  0  0999 V2000
    4.3739    0.8226    1.6005 C   0  0  0  0  0  0  0  0  0  0  0  0
    3.5532    0.3836    0.3971 C   0  0  0  0  0  0  0  0  0  0  0  0
    2.0549    0.3748    0.7147 C   0  0  0  0  0  0  0  0  0  0  0  0
    0.9419   -0.1503   -0.6944 Si  0  0  0  0  0  4  0  0  0  0  0  0
   -0.8707   -0.1276   -0.2040 C   0  0  0  0  0  0  0  0  0  0  0  0
   -1.6502    1.0316   -0.3755 C   0  0  0  0  0  0  0  0  0  0  0  0
   -2.9956    1.0494    0.0008 C   0  0  0  0  0  0  0  0  0  0  0  0
   -3.5830   -0.0871    0.5511 C   0  0  0  0  0  0  0  0  0  0  0  0
   -2.8286   -1.2450    0.7237 C   0  0  0  0  0  0  0  0  0  0  0  0
   -1.4828   -1.2680    0.3490 C   0  0  0  0  0  0  0  0  0  0  0  0
    1.1526    0.8564   -1.9249 F   0  0  0  0  0  0  0  0  0  0  0  0
    1.3343   -1.6406   -1.1380 F   0  0  0  0  0  0  0  0  0  0  0  0
    3.8484    0.5415    2.5250 H   0  0  0  0  0  0  0  0  0  0  0  0
    5.3570    0.3298    1.5732 H   0  0  0  0  0  0  0  0  0  0  0  0
    4.5098    1.9138    1.5732 H   0  0  0  0  0  0  0  0  0  0  0  0
    3.7384    1.0788   -0.4351 H   0  0  0  0  0  0  0  0  0  0  0  0
    3.8554   -0.6389    0.1267 H   0  0  0  0  0  0  0  0  0  0  0  0
    1.8895   -0.3166    1.5541 H   0  0  0  0  0  0  0  0  0  0  0  0
    1.7861    1.4169    0.9425 H   0  0  0  0  0  0  0  0  0  0  0  0
   -1.1951    1.9336   -0.8105 H   0  0  0  0  0  0  0  0  0  0  0  0
   -3.5922    1.9631   -0.1379 H   0  0  0  0  0  0  0  0  0  0  0  0
   -4.6417   -0.0703    0.8491 H   0  0  0  0  0  0  0  0  0  0  0  0
   -3.2933   -2.1435    1.1559 H   0  0  0  0  0  0  0  0  0  0  0  0
   -0.8952   -2.1874    0.4879 H   0  0  0  0  0  0  0  0  0  0  0  0
  1  2  1  0
  2  3  1  0
  3  4  1  0
  4  5  1  0
  5  6  2  0
  6  7  1  0
  7  8  2  0
  8  9  1  0
  9 10  2  0
  4 11  1  0
  4 12  1  0
 10  5  1  0
  1 13  1  0
  1 14  1  0
  1 15  1  0
  2 16  1  0
  2 17  1  0
  3 18  1  0
  3 19  1  0
  6 20  1  0
  7 21  1  0
  8 22  1  0
  9 23  1  0
 10 24  1  0
M  END
$$$$
