# Supplementary material for: Data-driven quantum chemical property prediction leveraging 3D conformations with Uni-Mol+
Source: Nat Commun. 2024 Aug 19;15:7104. doi: 10.1038/s41467-024-51321-w (PMC11333583; doi:10.1038/s41467-024-51321-w)
Supplement: Supplementary file 4 — Supplementary Data 1 [file 41467_2024_51321_MOESM4_ESM.zip › Supplementary_Data /conformation_energy_fig3/3745542_6_1.sdf]

     RDKit          3D

 29 31  0  0  0  0  0  0  0  0999 V2000
   -3.1539    1.2281   -1.7894 C   0  0  0  0  0  0  0  0  0  0  0  0
   -2.8068    0.6997   -0.4873 N   0  0  0  0  0  0  0  0  0  0  0  0
   -3.6572    0.4979    0.5860 C   0  0  0  0  0  0  0  0  0  0  0  0
   -5.0041    0.8222    0.4888 N   0  0  0  0  0  0  0  0  0  0  0  0
   -3.0869   -0.0097    1.6535 N   0  0  0  0  0  0  0  0  0  0  0  0
   -1.7538   -0.1472    1.2924 C   0  0  0  0  0  0  0  0  0  0  0  0
   -1.5526    0.2939   -0.0391 C   0  0  0  0  0  0  0  0  0  0  0  0
   -0.2962    0.2464   -0.6213 C   0  0  0  0  0  0  0  0  0  0  0  0
    0.7513   -0.2219    0.1921 C   0  0  0  0  0  0  0  0  0  0  0  0
    0.4407   -0.6253    1.5103 C   0  0  0  0  0  0  0  0  0  0  0  0
   -0.7722   -0.6154    2.0651 N   0  0  0  0  0  0  0  0  0  0  0  0
    2.1446   -0.2948   -0.3155 C   0  0  0  0  0  0  0  0  0  0  0  0
    2.4123   -0.7130   -1.6312 C   0  0  0  0  0  0  0  0  0  0  0  0
    3.7235   -0.8061   -2.0987 C   0  0  0  0  0  0  0  0  0  0  0  0
    4.7918   -0.4308   -1.2832 C   0  0  0  0  0  0  0  0  0  0  0  0
    4.5395    0.0169    0.0126 C   0  0  0  0  0  0  0  0  0  0  0  0
    3.2316    0.0776    0.4970 C   0  0  0  0  0  0  0  0  0  0  0  0
   -3.7539    2.1418   -1.6663 H   0  0  0  0  0  0  0  0  0  0  0  0
   -2.2350    1.4651   -2.3458 H   0  0  0  0  0  0  0  0  0  0  0  0
   -3.7364    0.4790   -2.3458 H   0  0  0  0  0  0  0  0  0  0  0  0
   -5.6300    0.6688    1.2923 H   0  0  0  0  0  0  0  0  0  0  0  0
   -5.3772    1.2160   -0.3868 H   0  0  0  0  0  0  0  0  0  0  0  0
   -0.1272    0.5580   -1.6626 H   0  0  0  0  0  0  0  0  0  0  0  0
    1.2741   -0.9794    2.1349 H   0  0  0  0  0  0  0  0  0  0  0  0
    1.5776   -0.9698   -2.3000 H   0  0  0  0  0  0  0  0  0  0  0  0
    3.9163   -1.1776   -3.1160 H   0  0  0  0  0  0  0  0  0  0  0  0
    5.8239   -0.4876   -1.6595 H   0  0  0  0  0  0  0  0  0  0  0  0
    5.3760    0.3242    0.6573 H   0  0  0  0  0  0  0  0  0  0  0  0
    3.0486    0.4206    1.5260 H   0  0  0  0  0  0  0  0  0  0  0  0
  1  2  1  0
  2  3  1  0
  3  4  1  0
  3  5  2  0
  5  6  1  0
  6  7  2  0
  7  8  1  0
  8  9  2  0
  9 10  1  0
 10 11  2  0
  9 12  1  0
 12 13  2  0
 13 14  1  0
 14 15  2  0
 15 16  1  0
 16 17  2  0
  7  2  1  0
 17 12  1  0
 11  6  1  0
  1 18  1  0
  1 19  1  0
  1 20  1  0
  4 21  1  0
  4 22  1  0
  8 23  1  0
 10 24  1  0
 13 25  1  0
 14 26  1  0
 15 27  1  0
 16 28  1  0
 17 29  1  0
M  END
$$$$
