# Supplementary material for: Data-driven quantum chemical property prediction leveraging 3D conformations with Uni-Mol+
Source: Nat Commun. 2024 Aug 19;15:7104. doi: 10.1038/s41467-024-51321-w (PMC11333583; doi:10.1038/s41467-024-51321-w)
Supplement: Supplementary file 4 — Supplementary Data 1 [file 41467_2024_51321_MOESM4_ESM.zip › Supplementary_Data /conformation_energy_fig3/3552569_8_1.sdf]

     RDKit          3D

 22 22  0  0  0  0  0  0  0  0999 V2000
    3.1738   -1.7139    1.2079 C   0  0  0  0  0  0  0  0  0  0  0  0
    2.3358   -0.1363    1.5938 S   0  0  0  0  0  0  0  0  0  0  0  0
    0.9285   -0.2303    0.5232 C   0  0  0  0  0  0  0  0  0  0  0  0
    0.7817   -1.2991   -0.2518 N   0  0  0  0  0  0  0  0  0  0  0  0
   -0.2783   -1.3958   -1.0745 C   0  0  0  0  0  0  0  0  0  0  0  0
   -0.3690   -2.6365   -1.9169 C   0  0  0  0  0  0  0  0  0  0  0  0
   -1.2351   -0.3738   -1.1221 C   0  0  0  0  0  0  0  0  0  0  0  0
   -1.1282    0.7720   -0.3275 C   0  0  0  0  0  0  0  0  0  0  0  0
   -0.0044    0.8370    0.5211 C   0  0  0  0  0  0  0  0  0  0  0  0
    0.1957    1.9662    1.3726 C   0  0  0  0  0  0  0  0  0  0  0  0
    0.3629    2.8868    2.0697 N   0  0  0  0  0  0  0  0  0  0  0  0
   -2.1514    1.8739   -0.3726 C   0  0  0  0  0  0  0  0  0  0  0  0
   -2.6083   -0.5380   -2.2122 Cl  0  0  0  0  0  0  0  0  0  0  0  0
    3.4446   -2.2238    2.1442 H   0  0  0  0  0  0  0  0  0  0  0  0
    2.4974   -2.3551    0.6237 H   0  0  0  0  0  0  0  0  0  0  0  0
    4.0838   -1.5125    0.6237 H   0  0  0  0  0  0  0  0  0  0  0  0
   -0.4336   -3.5192   -1.2638 H   0  0  0  0  0  0  0  0  0  0  0  0
   -1.2657   -2.5838   -2.5519 H   0  0  0  0  0  0  0  0  0  0  0  0
    0.5258   -2.7148   -2.5519 H   0  0  0  0  0  0  0  0  0  0  0  0
   -2.4220    2.1653    0.6530 H   0  0  0  0  0  0  0  0  0  0  0  0
   -1.7321    2.7422   -0.9019 H   0  0  0  0  0  0  0  0  0  0  0  0
   -3.0484    1.5200   -0.9019 H   0  0  0  0  0  0  0  0  0  0  0  0
  1  2  1  0
  2  3  1  0
  3  4  2  0
  4  5  1  0
  5  6  1  0
  5  7  2  0
  7  8  1  0
  8  9  2  0
  9 10  1  0
 10 11  3  0
  8 12  1  0
  7 13  1  0
  9  3  1  0
  1 14  1  0
  1 15  1  0
  1 16  1  0
  6 17  1  0
  6 18  1  0
  6 19  1  0
 12 20  1  0
 12 21  1  0
 12 22  1  0
M  END
$$$$
