# Supplementary material for: Data-driven quantum chemical property prediction leveraging 3D conformations with Uni-Mol+
Source: Nat Commun. 2024 Aug 19;15:7104. doi: 10.1038/s41467-024-51321-w (PMC11333583; doi:10.1038/s41467-024-51321-w)
Supplement: Supplementary file 4 — Supplementary Data 1 [file 41467_2024_51321_MOESM4_ESM.zip › Supplementary_Data /conformation_energy_fig3/3514238_2_1.sdf]

     RDKit          3D

 20 20  0  0  0  0  0  0  0  0999 V2000
   -1.7483    0.4733    1.8077 C   0  0  0  0  0  0  0  0  0  0  0  0
   -1.5247   -0.1682    0.4339 C   0  0  0  0  0  0  0  0  0  0  0  0
   -0.1033   -0.1458    0.0337 N   0  0  0  0  0  0  0  0  0  0  0  0
    0.7737    0.9149   -0.2464 C   0  0  0  0  0  0  0  0  0  0  0  0
    1.9734    0.5979   -0.5736 N   0  0  0  0  0  0  0  0  0  0  0  0
    2.0190   -0.8628   -0.5403 C   0  0  0  0  0  0  0  0  0  0  0  0
    0.6257   -1.3307   -0.1338 C   0  0  0  0  0  0  0  0  0  0  0  0
    0.1975   -2.4558    0.0220 O   0  0  0  0  0  0  0  0  0  0  0  0
    0.2252    2.6035   -0.1455 S   0  0  0  0  0  0  0  0  0  0  0  0
   -2.4412    0.3955   -0.6575 C   0  0  0  0  0  0  0  0  0  0  0  0
   -1.4958   -0.2511    2.5961 H   0  0  0  0  0  0  0  0  0  0  0  0
   -1.1067    1.3613    1.9065 H   0  0  0  0  0  0  0  0  0  0  0  0
   -2.8029    0.7701    1.9065 H   0  0  0  0  0  0  0  0  0  0  0  0
   -1.8125   -1.2238    0.5481 H   0  0  0  0  0  0  0  0  0  0  0  0
    2.2776   -1.2576   -1.5339 H   0  0  0  0  0  0  0  0  0  0  0  0
    2.7809   -1.2208    0.1678 H   0  0  0  0  0  0  0  0  0  0  0  0
    0.1070    2.9674    1.1700 H   0  0  0  0  0  0  0  0  0  0  0  0
   -3.2896    0.9172   -0.1905 H   0  0  0  0  0  0  0  0  0  0  0  0
   -1.8755    1.1019   -1.2827 H   0  0  0  0  0  0  0  0  0  0  0  0
   -2.8165   -0.4281   -1.2827 H   0  0  0  0  0  0  0  0  0  0  0  0
  1  2  1  0
  2  3  1  0
  3  4  1  0
  4  5  2  0
  5  6  1  0
  6  7  1  0
  7  8  2  0
  4  9  1  0
  2 10  1  0
  7  3  1  0
  1 11  1  0
  1 12  1  0
  1 13  1  0
  2 14  1  0
  6 15  1  0
  6 16  1  0
  9 17  1  0
 10 18  1  0
 10 19  1  0
 10 20  1  0
M  END
$$$$
