# Supplementary material for: Data-driven quantum chemical property prediction leveraging 3D conformations with Uni-Mol+
Source: Nat Commun. 2024 Aug 19;15:7104. doi: 10.1038/s41467-024-51321-w (PMC11333583; doi:10.1038/s41467-024-51321-w)
Supplement: Supplementary file 4 — Supplementary Data 1 [file 41467_2024_51321_MOESM4_ESM.zip › Supplementary_Data /conformation_energy_fig3/3545884_8_init.sdf]

     RDKit          3D

 28 28  0  0  0  0  0  0  0  0999 V2000
    5.0229    0.6092    1.1184 C   0  0  0  0  0  0  0  0  0  0  0  0
    4.2347   -0.1833    0.2297 O   0  0  0  0  0  0  0  0  0  0  0  0
    2.9684    0.2926    0.0408 C   0  0  0  0  0  0  0  0  0  0  0  0
    2.5252    1.3189    0.5418 O   0  0  0  0  0  0  0  0  0  0  0  0
    2.1948   -0.6317   -0.9039 C   0  0  1  0  0  0  0  0  0  0  0  0
    0.7920   -0.3294   -0.9198 O   0  0  0  0  0  0  0  0  0  0  0  0
    0.1295   -0.7004    0.2044 C   0  0  0  0  0  0  0  0  0  0  0  0
    0.6150   -1.3122    1.1430 O   0  0  0  0  0  0  0  0  0  0  0  0
   -1.2963   -0.2799    0.1425 C   0  0  0  0  0  0  0  0  0  0  0  0
   -2.1354   -0.6280    1.2120 C   0  0  0  0  0  0  0  0  0  0  0  0
   -3.4835   -0.2599    1.2034 C   0  0  0  0  0  0  0  0  0  0  0  0
   -3.9878    0.4568    0.1230 C   0  0  0  0  0  0  0  0  0  0  0  0
   -3.1693    0.8111   -0.9438 C   0  0  0  0  0  0  0  0  0  0  0  0
   -1.8211    0.4447   -0.9368 C   0  0  0  0  0  0  0  0  0  0  0  0
   -5.2956    0.8370    0.0713 O   0  0  0  0  0  0  0  0  0  0  0  0
    2.7065   -0.4454   -2.3260 C   0  0  0  0  0  0  0  0  0  0  0  0
    4.7702    0.3551    2.1584 H   0  0  0  0  0  0  0  0  0  0  0  0
    6.0897    0.4081    0.9407 H   0  0  0  0  0  0  0  0  0  0  0  0
    4.8161    1.6748    0.9407 H   0  0  0  0  0  0  0  0  0  0  0  0
    2.3445   -1.6603   -0.5437 H   0  0  0  0  0  0  0  0  0  0  0  0
   -1.7293   -1.1944    2.0630 H   0  0  0  0  0  0  0  0  0  0  0  0
   -4.1395   -0.5341    2.0427 H   0  0  0  0  0  0  0  0  0  0  0  0
   -3.5822    1.3783   -1.7910 H   0  0  0  0  0  0  0  0  0  0  0  0
   -1.1710    0.7249   -1.7787 H   0  0  0  0  0  0  0  0  0  0  0  0
   -5.6325    1.3466   -0.7077 H   0  0  0  0  0  0  0  0  0  0  0  0
    3.7398   -0.0691   -2.2976 H   0  0  0  0  0  0  0  0  0  0  0  0
    2.6821   -1.4101   -2.8539 H   0  0  0  0  0  0  0  0  0  0  0  0
    2.0674    0.2777   -2.8539 H   0  0  0  0  0  0  0  0  0  0  0  0
  1  2  1  0
  2  3  1  0
  3  4  2  0
  3  5  1  0
  5  6  1  0
  6  7  1  0
  7  8  2  0
  7  9  1  0
  9 10  2  0
 10 11  1  0
 11 12  2  0
 12 13  1  0
 13 14  2  0
 12 15  1  0
  5 16  1  0
 14  9  1  0
  1 17  1  0
  1 18  1  0
  1 19  1  0
  5 20  1  1
 10 21  1  0
 11 22  1  0
 13 23  1  0
 14 24  1  0
 15 25  1  0
 16 26  1  0
 16 27  1  0
 16 28  1  0
M  END
$$$$
