# Supplementary material for: Data-driven quantum chemical property prediction leveraging 3D conformations with Uni-Mol+
Source: Nat Commun. 2024 Aug 19;15:7104. doi: 10.1038/s41467-024-51321-w (PMC11333583; doi:10.1038/s41467-024-51321-w)
Supplement: Supplementary file 4 — Supplementary Data 1 [file 41467_2024_51321_MOESM4_ESM.zip › Supplementary_Data /conformation_energy_fig3/3501175_5_1.sdf]

     RDKit          3D

 22 22  0  0  0  0  0  0  0  0999 V2000
   -3.3527    1.1831   -1.0446 C   0  0  0  0  0  0  0  0  0  0  0  0
   -2.9594    0.1715   -0.0744 N   0  0  0  0  0  0  0  0  0  0  0  0
   -1.6537   -0.1158    0.1515 C   0  0  0  0  0  0  0  0  0  0  0  0
   -0.6840    0.5333   -0.4132 N   0  0  0  0  0  0  0  0  0  0  0  0
    0.6033    0.1629   -0.1306 C   0  0  0  0  0  0  0  0  0  0  0  0
    0.8659   -0.9678    0.5769 O   0  0  0  0  0  0  0  0  0  0  0  0
    2.2675   -1.1267    0.6992 N   0  0  0  0  0  0  0  0  0  0  0  0
    2.7838   -0.0750    0.0996 C   0  0  0  0  0  0  0  0  0  0  0  0
    1.7855    0.7745   -0.4551 C   0  0  0  0  0  0  0  0  0  0  0  0
    4.2761    0.0920    0.0658 C   0  0  0  0  0  0  0  0  0  0  0  0
   -4.0186   -0.6413    0.4972 C   0  0  0  0  0  0  0  0  0  0  0  0
   -3.7022    2.0821   -0.5158 H   0  0  0  0  0  0  0  0  0  0  0  0
   -2.4894    1.4413   -1.6756 H   0  0  0  0  0  0  0  0  0  0  0  0
   -4.1636    0.7903   -1.6756 H   0  0  0  0  0  0  0  0  0  0  0  0
   -1.4067   -0.9346    0.8434 H   0  0  0  0  0  0  0  0  0  0  0  0
    1.9302    1.7093   -1.0165 H   0  0  0  0  0  0  0  0  0  0  0  0
    4.6635    0.1354    1.0944 H   0  0  0  0  0  0  0  0  0  0  0  0
    4.7287   -0.7611   -0.4608 H   0  0  0  0  0  0  0  0  0  0  0  0
    4.5289    1.0241   -0.4608 H   0  0  0  0  0  0  0  0  0  0  0  0
   -3.9621   -0.5980    1.5949 H   0  0  0  0  0  0  0  0  0  0  0  0
   -4.9947   -0.2583    0.1649 H   0  0  0  0  0  0  0  0  0  0  0  0
   -3.9010   -1.6833    0.1649 H   0  0  0  0  0  0  0  0  0  0  0  0
  1  2  1  0
  2  3  1  0
  3  4  2  0
  4  5  1  0
  5  6  1  0
  6  7  1  0
  7  8  2  0
  8  9  1  0
  8 10  1  0
  2 11  1  0
  9  5  2  0
  1 12  1  0
  1 13  1  0
  1 14  1  0
  3 15  1  0
  9 16  1  0
 10 17  1  0
 10 18  1  0
 10 19  1  0
 11 20  1  0
 11 21  1  0
 11 22  1  0
M  END
$$$$
