# Supplementary material for: Data-driven quantum chemical property prediction leveraging 3D conformations with Uni-Mol+
Source: Nat Commun. 2024 Aug 19;15:7104. doi: 10.1038/s41467-024-51321-w (PMC11333583; doi:10.1038/s41467-024-51321-w)
Supplement: Supplementary file 4 — Supplementary Data 1 [file 41467_2024_51321_MOESM4_ESM.zip › Supplementary_Data /conformation_energy_fig3/3698011_8_init.sdf]

     RDKit          3D

 25 27  0  0  0  0  0  0  0  0999 V2000
   -3.4138    0.5786   -0.1700 C   0  0  0  0  0  0  0  0  0  0  0  0
   -2.7983    0.7992   -1.5694 C   0  0  0  0  0  0  0  0  0  0  0  0
   -1.5160   -0.0335   -1.7916 C   0  0  0  0  0  0  0  0  0  0  0  0
   -0.6329    0.0288   -0.5978 C   0  0  0  0  0  0  0  0  0  0  0  0
   -1.0912    0.4599    0.6273 C   0  0  0  0  0  0  0  0  0  0  0  0
   -2.4428    0.9536    0.9685 C   0  0  0  0  0  0  0  0  0  0  0  0
   -0.1202    0.4231    1.5684 O   0  0  0  0  0  0  0  0  0  0  0  0
    0.9956   -0.0519    0.9395 C   0  0  0  0  0  0  0  0  0  0  0  0
    0.7301   -0.3125   -0.4051 C   0  0  0  0  0  0  0  0  0  0  0  0
    1.7703   -0.8126   -1.2086 C   0  0  0  0  0  0  0  0  0  0  0  0
    3.0288   -1.0265   -0.6274 C   0  0  0  0  0  0  0  0  0  0  0  0
    3.2553   -0.7516    0.7240 C   0  0  0  0  0  0  0  0  0  0  0  0
    2.2352   -0.2548    1.5421 C   0  0  0  0  0  0  0  0  0  0  0  0
   -4.3182    1.1984   -0.0808 H   0  0  0  0  0  0  0  0  0  0  0  0
   -3.6459   -0.4921   -0.0721 H   0  0  0  0  0  0  0  0  0  0  0  0
   -3.5401    0.5137   -2.3297 H   0  0  0  0  0  0  0  0  0  0  0  0
   -2.5241    1.8615   -1.6494 H   0  0  0  0  0  0  0  0  0  0  0  0
   -1.7943   -1.0809   -1.9801 H   0  0  0  0  0  0  0  0  0  0  0  0
   -0.9725    0.3794   -2.6542 H   0  0  0  0  0  0  0  0  0  0  0  0
   -2.7789    0.4905    1.9080 H   0  0  0  0  0  0  0  0  0  0  0  0
   -2.4199    2.0462    1.0941 H   0  0  0  0  0  0  0  0  0  0  0  0
    1.6001   -1.0319   -2.2730 H   0  0  0  0  0  0  0  0  0  0  0  0
    3.8509   -1.4169   -1.2453 H   0  0  0  0  0  0  0  0  0  0  0  0
    4.2531   -0.9291    1.1518 H   0  0  0  0  0  0  0  0  0  0  0  0
    2.4033   -0.0354    2.6069 H   0  0  0  0  0  0  0  0  0  0  0  0
  1  2  1  0
  2  3  1  0
  3  4  1  0
  4  5  2  0
  5  6  1  0
  5  7  1  0
  7  8  1  0
  8  9  2  0
  9 10  1  0
 10 11  2  0
 11 12  1  0
 12 13  2  0
  6  1  1  0
 13  8  1  0
  9  4  1  0
  1 14  1  0
  1 15  1  0
  2 16  1  0
  2 17  1  0
  3 18  1  0
  3 19  1  0
  6 20  1  0
  6 21  1  0
 10 22  1  0
 11 23  1  0
 12 24  1  0
 13 25  1  0
M  END
$$$$
