# Supplementary material for: Data-driven quantum chemical property prediction leveraging 3D conformations with Uni-Mol+
Source: Nat Commun. 2024 Aug 19;15:7104. doi: 10.1038/s41467-024-51321-w (PMC11333583; doi:10.1038/s41467-024-51321-w)
Supplement: Supplementary file 4 — Supplementary Data 1 [file 41467_2024_51321_MOESM4_ESM.zip › Supplementary_Data /conformation_energy_fig3/3493900_7_1.sdf]

     RDKit          3D

 15 16  0  0  0  0  0  0  0  0999 V2000
    3.6535   -1.0616   -0.4764 Cl  0  0  0  0  0  0  0  0  0  0  0  0
    1.9724   -0.7469   -0.2182 C   0  0  0  0  0  0  0  0  0  0  0  0
    0.9174   -2.0773    0.2871 S   0  0  0  0  0  0  0  0  0  0  0  0
   -0.4164   -0.9287    0.2901 C   0  0  0  0  0  0  0  0  0  0  0  0
    0.0793    0.3400   -0.0919 C   0  0  0  0  0  0  0  0  0  0  0  0
    1.4347    0.4062   -0.3719 N   0  0  0  0  0  0  0  0  0  0  0  0
   -0.8122    1.4301   -0.1623 C   0  0  0  0  0  0  0  0  0  0  0  0
   -0.3103    2.6363   -0.5314 O   0  0  0  0  0  0  0  0  0  0  0  0
   -2.1538    1.2150    0.1485 C   0  0  0  0  0  0  0  0  0  0  0  0
   -2.6153   -0.0554    0.5241 C   0  0  0  0  0  0  0  0  0  0  0  0
   -1.7592   -1.1480    0.6020 C   0  0  0  0  0  0  0  0  0  0  0  0
   -0.9076    3.4236   -0.5914 H   0  0  0  0  0  0  0  0  0  0  0  0
   -2.8622    2.0550    0.0984 H   0  0  0  0  0  0  0  0  0  0  0  0
   -3.6806   -0.1903    0.7628 H   0  0  0  0  0  0  0  0  0  0  0  0
   -2.1244   -2.1428    0.8969 H   0  0  0  0  0  0  0  0  0  0  0  0
  1  2  1  0
  2  3  1  0
  3  4  1  0
  4  5  2  0
  5  6  1  0
  5  7  1  0
  7  8  1  0
  7  9  2  0
  9 10  1  0
 10 11  2  0
  6  2  2  0
 11  4  1  0
  8 12  1  0
  9 13  1  0
 10 14  1  0
 11 15  1  0
M  END
$$$$
