# Supplementary material for: Data-driven quantum chemical property prediction leveraging 3D conformations with Uni-Mol+
Source: Nat Commun. 2024 Aug 19;15:7104. doi: 10.1038/s41467-024-51321-w (PMC11333583; doi:10.1038/s41467-024-51321-w)
Supplement: Supplementary file 4 — Supplementary Data 1 [file 41467_2024_51321_MOESM4_ESM.zip › Supplementary_Data /conformation_energy_fig3/3552447_1_init.sdf]

     RDKit          3D

 26 27  0  0  0  0  0  0  0  0999 V2000
    3.7902    4.8177    2.9002 N   0  0  0  0  0  0  0  0  0  0  0  0
    3.1639    3.9561    2.4397 C   0  0  0  0  0  0  0  0  0  0  0  0
    2.3924    2.8874    1.8747 C   0  0  0  0  0  0  0  0  0  0  0  0
    2.5137    1.5884    2.3843 C   0  0  0  0  0  0  0  0  0  0  0  0
    1.7628    0.5440    1.8355 C   0  0  0  0  0  0  0  0  0  0  0  0
    0.8894    0.8013    0.7750 C   0  0  0  0  0  0  0  0  0  0  0  0
    0.7647    2.0964    0.2626 C   0  0  0  0  0  0  0  0  0  0  0  0
    1.5162    3.1386    0.8127 C   0  0  0  0  0  0  0  0  0  0  0  0
    0.1054   -0.3139    0.2091 C   0  0  0  0  0  0  0  0  0  0  0  0
   -0.7200   -0.1379   -0.7739 N   0  0  0  0  0  0  0  0  0  0  0  0
   -1.4001   -1.2798   -1.2147 C   0  0  0  0  0  0  0  0  0  0  0  0
   -0.8645   -2.0685   -2.2369 C   0  0  0  0  0  0  0  0  0  0  0  0
   -1.5482   -3.1999   -2.6893 C   0  0  0  0  0  0  0  0  0  0  0  0
   -2.7768   -3.5357   -2.1229 C   0  0  0  0  0  0  0  0  0  0  0  0
   -3.3281   -2.7480   -1.1139 C   0  0  0  0  0  0  0  0  0  0  0  0
   -2.6401   -1.6177   -0.6652 C   0  0  0  0  0  0  0  0  0  0  0  0
   -3.6208   -4.9286   -2.6770 Cl  0  0  0  0  0  0  0  0  0  0  0  0
    3.2018    1.3890    3.2190 H   0  0  0  0  0  0  0  0  0  0  0  0
    1.8591   -0.4756    2.2368 H   0  0  0  0  0  0  0  0  0  0  0  0
    0.0763    2.2946   -0.5720 H   0  0  0  0  0  0  0  0  0  0  0  0
    1.4188    4.1577    0.4103 H   0  0  0  0  0  0  0  0  0  0  0  0
    0.2251   -1.3217    0.6334 H   0  0  0  0  0  0  0  0  0  0  0  0
    0.1013   -1.7968   -2.6879 H   0  0  0  0  0  0  0  0  0  0  0  0
   -1.1192   -3.8224   -3.4883 H   0  0  0  0  0  0  0  0  0  0  0  0
   -4.3000   -3.0148   -0.6730 H   0  0  0  0  0  0  0  0  0  0  0  0
   -3.0770   -0.9898    0.1253 H   0  0  0  0  0  0  0  0  0  0  0  0
  1  2  3  0
  2  3  1  0
  3  4  2  0
  4  5  1  0
  5  6  2  0
  6  7  1  0
  7  8  2  0
  6  9  1  0
  9 10  2  0
 10 11  1  0
 11 12  2  0
 12 13  1  0
 13 14  2  0
 14 15  1  0
 15 16  2  0
 14 17  1  0
  8  3  1  0
 16 11  1  0
  4 18  1  0
  5 19  1  0
  7 20  1  0
  8 21  1  0
  9 22  1  0
 12 23  1  0
 13 24  1  0
 15 25  1  0
 16 26  1  0
M  END
$$$$
