# Supplementary material for: Data-driven quantum chemical property prediction leveraging 3D conformations with Uni-Mol+
Source: Nat Commun. 2024 Aug 19;15:7104. doi: 10.1038/s41467-024-51321-w (PMC11333583; doi:10.1038/s41467-024-51321-w)
Supplement: Supplementary file 4 — Supplementary Data 1 [file 41467_2024_51321_MOESM4_ESM.zip › Supplementary_Data /conformation_energy_fig3/3645004_1_init.sdf]

     RDKit          3D

 14 14  0  0  0  0  0  0  0  0999 V2000
   -2.7290   -1.4072    0.0154 C   0  0  0  0  0  0  0  0  0  0  0  0
   -2.0328   -0.1525    1.1226 S   0  0  0  0  0  0  0  0  0  0  0  0
   -0.4303    0.0805    0.3776 C   0  0  0  0  0  0  0  0  0  0  0  0
    0.4535    0.9910    0.9366 C   0  0  0  0  0  0  0  0  0  0  0  0
    1.7009    1.1646    0.3470 C   0  0  0  0  0  0  0  0  0  0  0  0
    2.0011    0.4173   -0.7737 C   0  0  0  0  0  0  0  0  0  0  0  0
    1.1318   -0.4631   -1.3048 N   0  0  0  0  0  0  0  0  0  0  0  0
   -0.0953   -0.6306   -0.7207 N   0  0  0  0  0  0  0  0  0  0  0  0
   -3.1772   -2.2150    0.6126 H   0  0  0  0  0  0  0  0  0  0  0  0
   -3.5015   -0.9483   -0.6191 H   0  0  0  0  0  0  0  0  0  0  0  0
   -1.9308   -1.8199   -0.6191 H   0  0  0  0  0  0  0  0  0  0  0  0
    0.1728    1.5662    1.8313 H   0  0  0  0  0  0  0  0  0  0  0  0
    2.4282    1.8777    0.7623 H   0  0  0  0  0  0  0  0  0  0  0  0
    2.9846    0.5453   -1.2495 H   0  0  0  0  0  0  0  0  0  0  0  0
  1  2  1  0
  2  3  1  0
  3  4  2  0
  4  5  1  0
  5  6  2  0
  6  7  1  0
  7  8  2  0
  8  3  1  0
  1  9  1  0
  1 10  1  0
  1 11  1  0
  4 12  1  0
  5 13  1  0
  6 14  1  0
M  END
$$$$
