# Supplementary material for: Data-driven quantum chemical property prediction leveraging 3D conformations with Uni-Mol+
Source: Nat Commun. 2024 Aug 19;15:7104. doi: 10.1038/s41467-024-51321-w (PMC11333583; doi:10.1038/s41467-024-51321-w)
Supplement: Supplementary file 4 — Supplementary Data 1 [file 41467_2024_51321_MOESM4_ESM.zip › Supplementary_Data /conformation_energy_fig3/3699558_8_init.sdf]

     RDKit          3D

 12 12  0  0  0  0  0  0  0  0999 V2000
   -2.9221    0.1457   -0.0235 F   0  0  0  0  0  0  0  0  0  0  0  0
   -1.5842    0.1960   -0.0180 C   0  0  0  0  0  0  0  0  0  0  0  0
   -0.9468    1.4337   -0.0701 C   0  0  0  0  0  0  0  0  0  0  0  0
    0.4486    1.4935   -0.0647 C   0  0  0  0  0  0  0  0  0  0  0  0
    1.1895    0.3110   -0.0071 C   0  0  0  0  0  0  0  0  0  0  0  0
    0.5328   -0.9200    0.0445 C   0  0  0  0  0  0  0  0  0  0  0  0
   -0.8562   -0.9853    0.0394 C   0  0  0  0  0  0  0  0  0  0  0  0
    1.2297   -2.0647    0.1001 F   0  0  0  0  0  0  0  0  0  0  0  0
    2.9087    0.3903   -0.0007 Cl  0  0  0  0  0  0  0  0  0  0  0  0
   -1.5396    2.3592   -0.1152 H   0  0  0  0  0  0  0  0  0  0  0  0
    0.9609    2.4660   -0.1055 H   0  0  0  0  0  0  0  0  0  0  0  0
   -1.3702   -1.9570    0.0802 H   0  0  0  0  0  0  0  0  0  0  0  0
  1  2  1  0
  2  3  2  0
  3  4  1  0
  4  5  2  0
  5  6  1  0
  6  7  2  0
  6  8  1  0
  5  9  1  0
  7  2  1  0
  3 10  1  0
  4 11  1  0
  7 12  1  0
M  END
$$$$
