# Supplementary material for: Data-driven quantum chemical property prediction leveraging 3D conformations with Uni-Mol+
Source: Nat Commun. 2024 Aug 19;15:7104. doi: 10.1038/s41467-024-51321-w (PMC11333583; doi:10.1038/s41467-024-51321-w)
Supplement: Supplementary file 4 — Supplementary Data 1 [file 41467_2024_51321_MOESM4_ESM.zip › Supplementary_Data /conformation_energy_fig3/3510593_8_init.sdf]

     RDKit          3D

 28 29  0  0  0  0  0  0  0  0999 V2000
    0.1471   -2.4817   -0.9328 O   0  0  0  0  0  0  0  0  0  0  0  0
    0.3757   -1.3252   -0.5932 C   0  0  0  0  0  0  0  0  0  0  0  0
    1.5125   -0.7021   -0.9979 O   0  0  0  0  0  0  0  0  0  0  0  0
    1.7419    0.7107   -0.8191 C   0  0  0  0  0  0  0  0  0  0  0  0
    0.7856    1.3785    0.1682 C   0  0  1  0  0  0  0  0  0  0  0  0
   -0.6669    0.9408   -0.1146 C   0  0  0  0  0  0  0  0  0  0  0  0
   -0.5386   -0.5317    0.3517 C   0  0  1  0  0  0  0  0  0  0  0  0
   -1.8746   -1.2621    0.5121 C   0  0  0  0  0  0  0  0  0  0  0  0
    0.2144   -0.4382    1.6984 C   0  0  0  0  0  0  0  0  0  0  0  0
    1.0635    0.8325    1.5830 C   0  0  0  0  0  0  0  0  0  0  0  0
   -1.6590    1.7786    0.7280 C   0  0  0  0  0  0  0  0  0  0  0  0
   -1.1016    1.0997   -1.5838 C   0  0  0  0  0  0  0  0  0  0  0  0
    2.7696    0.8500   -0.4525 H   0  0  0  0  0  0  0  0  0  0  0  0
    1.5710    1.1857   -1.7965 H   0  0  0  0  0  0  0  0  0  0  0  0
    0.9226    2.4663    0.0787 H   0  0  0  0  0  0  0  0  0  0  0  0
   -2.0993   -1.3849    1.5819 H   0  0  0  0  0  0  0  0  0  0  0  0
   -2.6731   -0.6750    0.0348 H   0  0  0  0  0  0  0  0  0  0  0  0
   -1.8114   -2.2511    0.0348 H   0  0  0  0  0  0  0  0  0  0  0  0
   -0.4955   -0.3556    2.5346 H   0  0  0  0  0  0  0  0  0  0  0  0
    0.8263   -1.3307    1.8955 H   0  0  0  0  0  0  0  0  0  0  0  0
    0.7641    1.5669    2.3453 H   0  0  0  0  0  0  0  0  0  0  0  0
    2.1326    0.6279    1.7417 H   0  0  0  0  0  0  0  0  0  0  0  0
   -1.4627    1.6129    1.7975 H   0  0  0  0  0  0  0  0  0  0  0  0
   -1.5301    2.8454    0.4925 H   0  0  0  0  0  0  0  0  0  0  0  0
   -2.6891    1.4730    0.4925 H   0  0  0  0  0  0  0  0  0  0  0  0
   -2.1341    1.4772   -1.6219 H   0  0  0  0  0  0  0  0  0  0  0  0
   -0.4321    1.8113   -2.0893 H   0  0  0  0  0  0  0  0  0  0  0  0
   -1.0489    0.1242   -2.0893 H   0  0  0  0  0  0  0  0  0  0  0  0
  1  2  2  0
  2  3  1  0
  3  4  1  0
  4  5  1  0
  5  6  1  0
  6  7  1  0
  7  8  1  1
  7  9  1  0
  9 10  1  0
  6 11  1  0
  6 12  1  0
  7  2  1  0
 10  5  1  0
  4 13  1  0
  4 14  1  0
  5 15  1  1
  8 16  1  0
  8 17  1  0
  8 18  1  0
  9 19  1  0
  9 20  1  0
 10 21  1  0
 10 22  1  0
 11 23  1  0
 11 24  1  0
 11 25  1  0
 12 26  1  0
 12 27  1  0
 12 28  1  0
M  END
$$$$
