# Supplementary material for: Data-driven quantum chemical property prediction leveraging 3D conformations with Uni-Mol+
Source: Nat Commun. 2024 Aug 19;15:7104. doi: 10.1038/s41467-024-51321-w (PMC11333583; doi:10.1038/s41467-024-51321-w)
Supplement: Supplementary file 5 — Source Data [file 41467_2024_51321_MOESM5_ESM.zip]

Archive with 38 entries (37 files):
- Source Data/
- __MACOSX/._Source Data
- Source Data/fig3.xlsx
- __MACOSX/Source Data/._fig3.xlsx
- Source Data/Supplementary_table1.xlsx
- __MACOSX/Source Data/._Supplementary_table1.xlsx
- Source Data/.DS_Store
- __MACOSX/Source Data/._.DS_Store
- Source Data/Supplementary_fig1.xlsx
- __MACOSX/Source Data/._Supplementary_fig1.xlsx
- Source Data/.~table2.xlsx
- __MACOSX/Source Data/._.~table2.xlsx
- Source Data/table3.xlsx
- __MACOSX/Source Data/._table3.xlsx
- Source Data/table2.xlsx
- __MACOSX/Source Data/._table2.xlsx
- Source Data/.~fig3.xlsx
- __MACOSX/Source Data/._.~fig3.xlsx
- Source Data/.~table3.xlsx
- __MACOSX/Source Data/._.~table3.xlsx
- Source Data/Supplementary_table4.xlsx
- __MACOSX/Source Data/._Supplementary_table4.xlsx
- Source Data/Supplementary_tabel3.xlsx
- __MACOSX/Source Data/._Supplementary_tabel3.xlsx
- Source Data/table1.xlsx
- __MACOSX/Source Data/._table1.xlsx
- Source Data/.~Supplementary_fig1.xlsx
- __MACOSX/Source Data/._.~Supplementary_fig1.xlsx
- Source Data/.~Supplementary_table4.xlsx
- __MACOSX/Source Data/._.~Supplementary_table4.xlsx
- Source Data/.~table1.xlsx
- __MACOSX/Source Data/._.~table1.xlsx
- Source Data/.~Supplementary_tabel3.xlsx
- __MACOSX/Source Data/._.~Supplementary_tabel3.xlsx
- Source Data/Supplementary_fig2.xlsx
- __MACOSX/Source Data/._Supplementary_fig2.xlsx
- Source Data/Supplementary_table2.xlsx
- __MACOSX/Source Data/._Supplementary_table2.xlsx
