# Supplementary material for: Data-driven quantum chemical property prediction leveraging 3D conformations with Uni-Mol+
Source: Nat Commun. 2024 Aug 19;15:7104. doi: 10.1038/s41467-024-51321-w (PMC11333583; doi:10.1038/s41467-024-51321-w)
Supplement: Supplementary file 5 — Source Data [file 41467_2024_51321_MOESM5_ESM.zip › Source Data/fig3.xlsx]

## Sheet: Sheet1
Fig. 3			F
	(a) the delta ener- gies between their initial and Uni-Mol+’s predicted conformations	(b) the delta energies between their initial conformations and the DFT conformations
	0.306264	-0.517069
	-0.325441	-0.435243
	-0.0448002	-0.219033
	-0.0952542	-0.503597
	-0.23353	-0.48047
	0.0396145	-0.717147
	-0.0550085	-0.130566
	-0.0381093	-0.204544
	-0.0772864	-0.229929
	-0.0924993	-0.175736
	-0.162391	-0.33847
	-0.976833	-2.57163
	-0.0545828	-0.189596
	-0.0853775	-0.221904
	-0.0621578	-0.27762
	-0.0955235	-0.225536
	-0.188839	-0.389426
	-0.0491542	-0.272444
	-0.218209	-0.339703
	-0.302556	-0.442562
	-0.106318	-0.239367
	-0.0470943	-0.346235
	-0.0541203	-0.398621
	-0.0863306	-0.195614
	-0.163314	-0.356017
	-0.318154	-0.488965
	-0.389999	-0.679284
	-0.0991822	-0.340969
	-0.0864248	-0.209909
	0.0976981	-0.629948
	0.493017	-0.890344
	-0.313923	-0.819911
	0.0608427	-0.30811
	-0.206693	-1.66529
	-0.0549316	-0.621355
	-0.0700145	-0.273434
	-0.235479	-0.351738
	-0.00461835	-0.173544
	-0.0681864	-0.45625
	-0.184542	-0.416206
	-0.322125	-2.2711
	-0.0468586	-0.216827
	-1.15064	-1.60352
	-0.282462	-1.3233
	-0.183045	-0.314254
	-0.15872	-0.347247
	-0.170356	-0.480741
	-0.210631	-0.456791
	-0.192145	-0.57125
	0.0994345	-0.713461
	-0.13349	-0.36435
	-0.0507206	-0.124637
	-0.311731	-0.519206
	-0.182944	-0.361161
	-0.113329	-0.272811
	0.0988911	-0.371477
	-0.125215	-0.295669
	-0.295468	-0.432216
	-0.0455743	-0.144599
	-0.170097	-0.289035
	-0.00413033	-0.146097
	-0.0489277	-0.10289
	-0.134677	-0.32546
	-0.0949713	-0.274013
	-0.259871	-0.509832
	-0.222599	-0.464175
	-0.562328	-0.702208
	-0.120776	-0.563497
	-0.0314726	-0.112983
	-0.0659652	-0.319998
	-0.0155068	-0.115675
	0.0297164	-0.366225
	-0.0819372	-0.219384
	0.0071616	-0.31684
	-0.0642816	-0.307275
	-0.128377	-0.279504
	-0.0485085	-0.418652
	-0.193255	-0.337066
	-0.0297146	-0.161977
	-0.014865	-0.216657
	0.0383722	-0.508004
	-0.145173	-0.857372
	-0.19683	-0.50357
	-0.179574	-0.684728
	-0.105137	-0.249401
	-0.362024	-1.5569
	-0.16793	-0.292207
	-0.320975	-0.509127
	-0.191102	-0.357983
	-0.0173541	-0.198235
	-0.0510167	-0.249489
	-0.344309	-0.528227
	-0.410583	-1.14023
	-0.0707087	-0.472997
	-0.0246201	-0.191776
	-0.0711852	-0.662159
	-0.706992	-0.917286
	-0.204235	-0.769531
	-0.0829763	-0.250359
	-0.531001	-2.02338
