# Supplementary material for: Data-driven quantum chemical property prediction leveraging 3D conformations with Uni-Mol+
Source: Nat Commun. 2024 Aug 19;15:7104. doi: 10.1038/s41467-024-51321-w (PMC11333583; doi:10.1038/s41467-024-51321-w)
Supplement: Supplementary file 5 — Source Data [file 41467_2024_51321_MOESM5_ESM.zip › Source Data/Supplementary_table1.xlsx]

## Sheet: Sheet1
Supplementary Table 1
		Method	Valid MAE
		Uni-Mol+	0.0695
		Uni-Mol+ w/ Noisy RDKit Conf., std=0.1	0.0695
		Uni-Mol+ w/ Noisy RDKit Conf., std=0.3	0.0694
		Uni-Mol+ w/ Torsion Angle Perturbed RDKit Conf., std=0.005π	0.0698
		Uni-Mol+ w/ Torsion Angle Perturbed RDKit Conf., std=0.01π	0.0695
		Uni-Mol+ w/ Torsion Angle Perturbed RDKit Conf., std=0.02π	0.0696
		Uni-Mol+ w/ 2D Conf.	0.0715
