# Supplementary material for: Data-driven quantum chemical property prediction leveraging 3D conformations with Uni-Mol+
Source: Nat Commun. 2024 Aug 19;15:7104. doi: 10.1038/s41467-024-51321-w (PMC11333583; doi:10.1038/s41467-024-51321-w)
Supplement: Supplementary file 5 — Source Data [file 41467_2024_51321_MOESM5_ESM.zip › Source Data/Supplementary_fig1.xlsx]

## Sheet: Sheet1
Supplementary Fig.1
		Method	Molecular Size	Times(s)
		DFT	10	69.4441
			20	249.809
			30	770.494
			40	2528.47
			50	6448.47
		Uni-Mol+, R=1	10	0.0004453
			20	0.0009597
			30	0.002076
			40	0.003143
			50	0.0044
			64	0.008753
			96	0.01836
			128	0.03228
			192	0.0698
			256	0.12707
		Uni-Mol+, R=2	10	0.0008601
			20	0.001873
			30	0.004098
			40	0.006171
			50	0.008753
			64	0.01716
			96	0.03605
			128	0.06271
			192	0.13699
			256	0.24939
		Uni-Mol+, R=3	10	0.001257
			20	0.002799
			30	0.006134
			40	0.009279
			50	0.01307
			64	0.02561
			96	0.05391
			128	0.09387
			192	0.20453
			256	0.37369
		Uni-Mol+, R=4	10	0.001657
			20	0.0037
			30	0.008166
			40	0.01227
			50	0.0174
			64	0.03399
			96	0.07192
			128	0.1246
			192	0.2719
			256	0.49763
		Uni-Mol+, R=5	10	0.002063
			20	0.004647
			30	0.01019
			40	0.01538
			50	0.02173
			64	0.04231
			96	0.0898
			128	0.1563
			192	0.3396
			256	0.620488
		Uni-Mol+, R=6	10	0.002459
			20	0.005577
			30	0.01224
			40	0.01844
			50	0.026
			64	0.05081
			96	0.1076
			128	0.1871
			192	0.4064
			256	0.74584
