# Supplementary material for: Data-driven quantum chemical property prediction leveraging 3D conformations with Uni-Mol+
Source: Nat Commun. 2024 Aug 19;15:7104. doi: 10.1038/s41467-024-51321-w (PMC11333583; doi:10.1038/s41467-024-51321-w)
Supplement: Supplementary file 5 — Source Data [file 41467_2024_51321_MOESM5_ESM.zip › Source Data/table3.xlsx]

## Sheet: Sheet1
Table 3
		No.	TriangularUpdate	OuterProduct	Pair Repr.	R	w_1.0	w_0.0	w_u	Valid MAE
		1	✓	✓	✓	1	0.1	0.8	0.1	0.0696
		Ablation study on model backbone
		2	✕	✓	✓	1	0.1	0.8	0.1	0.0704
		3	✕	✕	✓	1	0.1	0.8	0.1	0.071
		4	✕	✕	✕	1	0.1	0.8	0.1	0.0709
		5	✓	✓	✓	0	0.1	0.8	0.1	0.0715
		6	✓	✓	✓	2	0.1	0.8	0.1	0.0695
		7	✕	✕	✕	0	0.1	0.8	0.1	0.0738
		Ablation study on training strategy
		8	✓	✓	✓	1	1	-	-	0.0771
		9	✓	✓	✓	1	-	1	-	0.1122
		10	✓	✓	✓	1	-	-	1	0.0724
		11	✓	✓	✓	1	0.1	0.9	-	0.0697
		12	✓	✓	✓	1	-	0.9	0.1	0.0753
		13	✓	✓	✓	1	0.1	0.7	0.2	0.0698
		14	✓	✓	✓	1	0.2	0.7	0.1	0.0703
		15	✓	✓	✓	1	0.1	0.6	0.3	0.0702
		16	✓	✓	✓	1	0.2	0.6	0.2	0.0706
		17	✓	✓	✓	1	0.3	0.6	0.1	0.0714
		18	✓	✓	✓	1	Noisy Nodes			0.076
		19	✕	✕	✕	1	Noisy Nodes			0.0798
