# Supplementary material for: Data-driven quantum chemical property prediction leveraging 3D conformations with Uni-Mol+
Source: Nat Commun. 2024 Aug 19;15:7104. doi: 10.1038/s41467-024-51321-w (PMC11333583; doi:10.1038/s41467-024-51321-w)
Supplement: Supplementary file 5 — Source Data [file 41467_2024_51321_MOESM5_ESM.zip › Source Data/table2.xlsx]

## Sheet: Sheet1
Table 2
		Results on validation set
			Energy MAE (eV)					EwT (%)
		Model	ID	OOD Ads.	OOD Cat.	OOD Both	AVG.	ID	OOD Ads.	OOD Cat.	OOD Both	AVG.
		SchNet [29]	0.6465	0.7074	0.6475	0.6626	0.666	2.96	2.22	3.03	2.38	2.65
		DimeNet++ [30]	0.5636	0.7127	0.5612	0.6492	0.6217	4.25	2.48	4.4	2.56	3.42
		GemNet-T [31]	0.5561	0.7342	0.5659	0.6964	0.6382	4.51	2.24	4.37	2.38	3.38
		SphereNet [32]	0.5632	0.6682	0.559	0.619	0.6024	4.56	2.7	4.59	2.7	3.64
		Graphormer-3D [5]	0.4329	0.585	0.4441	0.5299	0.498	-	-	-	-	-
		GNS [28]	0.54	0.65	0.55	0.59	0.5825	-	-	-	-	-
		GNS+NN [28]	0.47	0.51	0.48	0.46	0.48	-	-	-	-	-
		EquiFormer [33]	0.4222	0.542	0.4231	0.4754	0.4657	7.23	3.77	7.13	4.1	5.56
		EquiFormer+NN [33]	0.4156	0.4976	0.4165	0.4344	0.441	7.47	4.64	7.19	4.84	6.04
		DRFormer [34]	0.4187	0.4863	0.4321	0.4332	0.4425	8.39	5.42	8.12	5.44	6.84
		Uni-Mol+	0.3787± 0.0007	0.4519± 0.0049	0.4009± 0.0001	0.4048± 0.0037	0.4119± 0.0036	11.02	6.61	10	6.38	8.6
	Results on test set
		SchNet [29]	0.639	0.734	0.662	0.704	0.6848	2.96	2.33	2.94	2.21	2.61
		DimeNet++ [30]	0.562	0.725	0.576	0.661	0.631	4.25	2.07	4.1	2.41	3.21
		SphereNet [32]	0.563	0.703	0.571	0.638	0.6188	4.47	2.29	4.09	2.41	3.32
		Graphormer-3D [5]	0.3976	0.5719	0.4166	0.5029	0.4722	8.97	3.45	8.18	3.79	6.1
		GNS+NN [28]	0.4219	0.5678	0.4366	0.4651	0.4728	9.12	4.25	8.01	4.64	6.5
		EquiFormer [33]	0.5037	0.6881	0.5213	0.6301	0.5858	5.14	2.41	4.67	2.69	3.73
		EquiFormer+NN [33]	0.4171	0.5479	0.4248	0.4741	0.466	7.71	3.7	7.15	4.07	5.66
		DRFormer [34]	0.3865	0.5435	0.406	0.4677	0.4509	9.18	4.01	8.39	4.33	6.48
		Uni-Mol+	0.3745	0.476	0.398	0.4086	0.4143	11.29	6.05	9.53	6.06	8.23
