# Supplementary material for: Data-driven quantum chemical property prediction leveraging 3D conformations with Uni-Mol+
Source: Nat Commun. 2024 Aug 19;15:7104. doi: 10.1038/s41467-024-51321-w (PMC11333583; doi:10.1038/s41467-024-51321-w)
Supplement: Supplementary file 5 — Source Data [file 41467_2024_51321_MOESM5_ESM.zip › Source Data/Supplementary_table4.xlsx]

## Sheet: Sheet1
Supplementary Table 4
	RMSD
	Model	ID	OOD Ads.	OOD Cat.	OOD Both
	EquiFormer	1.7622	1.7277	1.0157	1.8116
	Uni-Mol+	1.5067	1.4756	0.9281	1.5401
