# Supplementary material for: Data-driven quantum chemical property prediction leveraging 3D conformations with Uni-Mol+
Source: Nat Commun. 2024 Aug 19;15:7104. doi: 10.1038/s41467-024-51321-w (PMC11333583; doi:10.1038/s41467-024-51321-w)
Supplement: Supplementary file 5 — Source Data [file 41467_2024_51321_MOESM5_ESM.zip › Source Data/table1.xlsx]

## Sheet: table1
Table 1
	Model	# param.	# layers	Valid MAE	Leaderboard MAE
	MLP-Fingerprint[15]	16.1M	-	0.1735	0.176
	GCN[19]	2.0M	-	0.1379	0.1398
	GIN[20]	3.8M	-	0.1195	0.1218
	GINE_VN[3,9,21]	13.2M	-	0.1167	-
	GCN_VN [9, 19]	4.9M	-	0.1153	0.1152
	GIN_VN [9, 20]	6.7M	-	0.1083	0.1084
	DeeperGCN_VN [3, 22]	25.5M	12	0.1021	-
	GraphGPS_SMALL [23]	6.2M	5	0.0938	-
	TokenGT [11]	48.5M	12	0.091	0.0919
	GRPE_BASE [12]	46.2M	12	0.089
	EGT [13]	89.3M	24	0.0869	0.0872
	GRPE_LARGE [13]	46.2M	18	0.0867	0.0876
	Graphormer [4, 5]	47.1M	12	0.0864	-
	GraphGPS_BASE [23]	19.4M	10	0.0858	-
	GraphGPS_DEEP [23]	13.8M	16	0.0852	0.0862
	GEM-2 [24]	32.1M	12	0.0793	0.0806
	GPS++ [25]	44.3M	16	0.0778	0.072
	Transformer-M [3]	47.1M	12	0.0787	-
		69M	18	0.0772	0.0782
	Uni-Mol+	27.7M	6	0.0714 ± 6e-5	-
		52.4M	12	0.0696 ± 5e-5	0.0708
		77M	18	0.0693 ± 3e-5	0.0705
