# Supplementary material for: Data-driven quantum chemical property prediction leveraging 3D conformations with Uni-Mol+
Source: Nat Commun. 2024 Aug 19;15:7104. doi: 10.1038/s41467-024-51321-w (PMC11333583; doi:10.1038/s41467-024-51321-w)
Supplement: Supplementary file 5 — Source Data [file 41467_2024_51321_MOESM5_ESM.zip › Source Data/Supplementary_fig2.xlsx]

## Sheet: Sheet1
Supplementary Fig.2
	R	Molecular Size	Valid MAE
	1	10	0.0767
		20	0.0664
		30	0.1097
		40	0.1622
		50	0.1769
	2	10	0.0787
		20	0.066
		30	0.1096
		40	0.1543
		50	0.1789
