# Supplementary material for: Data-driven quantum chemical property prediction leveraging 3D conformations with Uni-Mol+
Source: Nat Commun. 2024 Aug 19;15:7104. doi: 10.1038/s41467-024-51321-w (PMC11333583; doi:10.1038/s41467-024-51321-w)
Supplement: Supplementary file 5 — Source Data [file 41467_2024_51321_MOESM5_ESM.zip › Source Data/Supplementary_table2.xlsx]

## Sheet: Sheet1
Supplementary Table 2
	molecular size	num	R	Valid MAE
	10	10404	1	0.0767
			2	0.0787
	20	59865	1	0.0664
			2	0.066
	30	3146	1	0.1097
			2	0.1096
	40	106	1	0.1622
			2	0.1543
	50	23	1	0.1769
			2	0.1789
